# Supplementary material for: 6,6′-Dimeth­oxy-2,2′-[(E,E′)-(4-chloro-m-phenyl­ene)bis­(nitrilo­methyl­idyne)]diphenol
Source: Acta Crystallogr Sect E Struct Rep Online. 2009 Sep 30;65(Pt 10):o2573. doi: 10.1107/S1600536809037386 (PMC2970302; doi:10.1107/S1600536809037386)
Supplement: Supplementary file 2 [file e-65-o2573-Isup2.hkl]

# 
# h,k,l, Fc-squared, Fo-squared, sigma(Fo-squared) and status flag 
# 
data_I
_shelx_title ' bobx89m in P2(1)/n' 
_shelx_refln_list_code          4 
_shelx_F_calc_maximum      273.74 
_exptl_crystal_F_000       856.00 
_reflns_d_resolution_high  0.7965 
 
loop_ 
 _symmetry_equiv_pos_as_xyz 
 'x, y, z' 
 '-x+1/2, y+1/2, -z+1/2' 
 '-x, -y, -z' 
 'x-1/2, -y-1/2, z-1/2' 
 
_cell_length_a     9.9001 
_cell_length_b     6.8589 
_cell_length_c    28.8301 
_cell_angle_alpha  90.000 
_cell_angle_beta   94.659 
_cell_angle_gamma  90.000 
 
_shelx_F_squared_multiplier     1.000 
 
loop_ 
 _refln_index_h 
 _refln_index_k 
 _refln_index_l 
 _refln_F_squared_calc 
 _refln_F_squared_meas 
 _refln_F_squared_sigma 
 _refln_observed_status 
   2   0   0    15670.60    17098.78    261.03 o 
   4   0   0     1767.10     1705.14     30.98 o 
   6   0   0       12.88       11.32      4.24 o 
   8   0   0       15.91       11.96      4.95 o 
  10   0   0       56.49       60.04      7.60 o 
  12   0   0       32.32       45.80     14.82 o 
   1   1   0     1987.11     2063.53     14.18 o 
   2   1   0     2657.86     2671.59     18.74 o 
   3   1   0     2526.40     2419.39     17.02 o 
   4   1   0      669.57      616.81      7.86 o 
   5   1   0       23.15       32.29      4.43 o 
   6   1   0      133.72      144.30      6.01 o 
   7   1   0        8.63       14.85      3.13 o 
   8   1   0       35.51       40.22      4.59 o 
   9   1   0        1.77       -1.25      4.83 o 
  10   1   0        2.26        3.69      4.99 o 
  11   1   0       52.37       65.16      7.21 o 
  12   1   0        5.72       23.91      7.46 o 
   0   2   0      137.81      134.50      4.08 o 
   1   2   0     7249.57     7659.56     40.21 o 
   2   2   0      197.23      206.69      4.47 o 
   3   2   0      993.60     1054.73     11.67 o 
   4   2   0      254.55      262.45      6.13 o 
   5   2   0     1208.08     1184.41     14.46 o 
   6   2   0        5.49       10.34      3.02 o 
   7   2   0      750.70      724.51     12.42 o 
   8   2   0        4.72       14.94      4.34 o 
   9   2   0        0.78        3.70      7.96 o 
  10   2   0       30.13       30.70      9.57 o 
  11   2   0      159.85      184.45     10.40 o 
  12   2   0       26.18       27.15      6.96 o 
   1   3   0       52.96       58.70      2.43 o 
   2   3   0      825.95      750.91      8.58 o 
   3   3   0      137.85      131.26      5.04 o 
   4   3   0       67.71       52.67      3.74 o 
   5   3   0        1.18        5.62      2.81 o 
   6   3   0       50.81       43.88      3.99 o 
   7   3   0        0.23        1.17      3.17 o 
   8   3   0       77.78       72.01      6.56 o 
   9   3   0      136.53      150.22     12.30 o 
  10   3   0       27.20       21.21      6.28 o 
  11   3   0       38.98       56.40      7.05 o 
   0   4   0     1769.77     1788.81     20.05 o 
   1   4   0       34.55       39.21      2.51 o 
   2   4   0      221.30      236.09      7.87 o 
   3   4   0      164.71      157.09      4.79 o 
   4   4   0      941.25      951.78     13.60 o 
   5   4   0      171.52      168.05      7.71 o 
   6   4   0      105.63      117.93      5.88 o 
   7   4   0       28.44       29.34      4.18 o 
   8   4   0        1.00       -0.70      4.40 o 
   9   4   0        2.58       12.74      4.94 o 
  10   4   0       14.29       13.81      5.76 o 
   1   5   0       13.24       15.93      2.62 o 
   2   5   0      291.77      292.38      7.50 o 
   3   5   0      100.61       88.90      5.72 o 
   4   5   0        1.01        3.79      3.18 o 
   5   5   0      126.13      131.31     13.79 o 
   6   5   0        0.06       10.97      4.33 o 
   7   5   0      171.12      162.67      8.70 o 
   8   5   0       16.06       30.69      7.33 o 
   9   5   0        2.87        8.91      5.97 o 
  10   5   0        0.67        7.99      6.30 o 
   0   6   0      341.94      334.60     13.25 o 
   1   6   0       40.24       42.67      4.68 o 
   2   6   0      206.54      203.94      7.77 o 
   3   6   0        7.14       14.94      9.09 o 
   4   6   0      196.85      184.73      8.35 o 
   5   6   0       25.68       24.03      4.81 o 
   6   6   0       51.11       48.06      5.17 o 
   7   6   0       37.93       43.77      6.60 o 
   8   6   0        3.52       19.02      9.11 o 
   1   7   0        3.70        1.11      7.13 o 
   2   7   0       50.55       58.69     16.13 o 
   3   7   0       35.33       33.11     11.57 o 
   4   7   0       16.58       21.47      8.15 o 
   5   7   0        2.58       -4.60     11.73 o 
   6   7   0        0.16        0.65     10.66 o 
   7   7   0        9.27       20.31      8.78 o 
   0   8   0       66.88       72.59     14.74 o 
   1   8   0       70.40       82.25     11.07 o 
   2   8   0       19.01       26.79     14.11 o 
   3   8   0        7.65       11.81      8.76 o 
   4   8   0        8.93       14.47     22.98 o 
 -11   0   1        9.37       11.17     10.62 o 
  -9   0   1       48.56       50.27      6.76 o 
  -7   0   1     1512.77     1498.22     31.53 o 
  -5   0   1      485.43      465.90     10.53 o 
  -3   0   1     1885.70     1922.45     19.11 o 
  -1   0   1     2714.66     2612.68     24.62 o 
   1   0   1        1.94        7.42      3.09 o 
   3   0   1    19746.93    21494.78    164.82 o 
   5   0   1      849.89      802.43     16.76 o 
   7   0   1      642.22      660.83     15.32 o 
   9   0   1        1.75       -1.14      4.90 o 
  11   0   1        2.96       -8.23      8.33 o 
 -12   1   1        8.78       21.99     15.17 o 
 -11   1   1        3.48        0.02      5.32 o 
 -10   1   1       12.36       23.00      5.03 o 
  -9   1   1       75.41       72.42      6.25 o 
  -8   1   1      845.49      780.63     15.63 o 
  -7   1   1      756.24      709.40     16.34 o 
  -6   1   1       14.64        7.20      2.95 o 
  -5   1   1      986.81     1004.14     13.92 o 
  -4   1   1     1761.86     1823.62     16.77 o 
  -3   1   1     1171.49     1111.21     11.94 o 
  -2   1   1      924.32      917.57      8.85 o 
  -1   1   1       45.86       49.30      1.75 o 
   0   1   1     5104.58     5653.23     32.69 o 
   1   1   1      806.73      875.35      8.66 o 
   2   1   1        0.05       -1.79      1.19 o 
   3   1   1      453.43      409.79      5.57 o 
   4   1   1      179.07      184.64      3.82 o 
   5   1   1      515.78      447.51      7.97 o 
   6   1   1      241.13      239.13      6.56 o 
   7   1   1       65.79       54.92      4.75 o 
   8   1   1       74.19       85.02      6.19 o 
   9   1   1       40.48       33.70      4.62 o 
  10   1   1       69.92       70.48      6.98 o 
  11   1   1       16.82       21.34      6.04 o 
  12   1   1       22.72       36.81      7.14 o 
 -12   2   1        0.15        2.46      6.39 o 
 -11   2   1       18.32       27.32      6.12 o 
 -10   2   1        7.02       15.89      5.94 o 
  -9   2   1       99.36       95.21      6.87 o 
  -8   2   1       51.19       44.16      5.12 o 
  -7   2   1       21.22       30.13     10.86 o 
  -6   2   1       71.69       74.48      4.39 o 
  -5   2   1      298.50      305.50      7.20 o 
  -4   2   1      986.05     1056.10     12.62 o 
  -3   2   1      315.28      334.45      6.23 o 
  -2   2   1     2150.90     2163.35     17.20 o 
  -1   2   1       12.70       14.65      1.47 o 
   0   2   1     1473.51     1516.77     11.79 o 
   1   2   1     2396.69     2443.23     17.12 o 
   2   2   1     1345.63     1362.20     12.61 o 
   3   2   1     1007.10      983.37     11.23 o 
   4   2   1      323.56      267.41      6.20 o 
   5   2   1       82.57       98.38      4.30 o 
   6   2   1       51.72       49.07      4.10 o 
   7   2   1       11.27       12.84      3.64 o 
   8   2   1      212.33      203.56      9.60 o 
   9   2   1        1.43        9.48      4.33 o 
  10   2   1       46.84       52.49      7.11 o 
  11   2   1      132.55      156.34     10.60 o 
  12   2   1        4.36       18.04      6.44 o 
 -11   3   1       13.36       14.36     13.02 o 
 -10   3   1       29.11       24.36      6.12 o 
  -9   3   1       36.95       51.66      7.75 o 
  -8   3   1       10.16        6.30      5.01 o 
  -7   3   1        0.14        5.33      3.40 o 
  -6   3   1      622.10      597.96     11.35 o 
  -5   3   1        5.74        5.89      2.81 o 
  -4   3   1      573.72      613.15     10.14 o 
  -3   3   1      959.35      969.00     12.08 o 
  -2   3   1     1007.84     1053.69     10.49 o 
  -1   3   1      129.32      135.84      3.39 o 
   0   3   1       41.98       34.84      1.96 o 
   1   3   1     1318.92     1331.67     12.26 o 
   2   3   1       86.11       97.63      3.57 o 
   3   3   1      201.53      204.43      5.42 o 
   4   3   1     1254.96     1391.09     15.83 o 
   5   3   1      515.26      488.52      9.52 o 
   6   3   1      161.19      164.72      6.18 o 
   7   3   1       63.87       64.92      5.90 o 
   8   3   1       56.20       63.29      6.41 o 
   9   3   1       54.45       52.31      7.69 o 
  10   3   1       14.31       15.92      5.21 o 
  11   3   1        9.66       36.50      9.58 o 
 -10   4   1        7.81       12.29      5.62 o 
  -9   4   1       22.42       31.63      5.94 o 
  -8   4   1        5.86       12.95      7.57 o 
  -7   4   1       20.88       28.03      5.03 o 
  -6   4   1        1.35       -0.66      3.28 o 
  -5   4   1      201.07      195.19      6.71 o 
  -4   4   1      386.40      399.68      8.70 o 
  -3   4   1      443.42      408.67      7.37 o 
  -2   4   1       67.86       59.35      3.08 o 
  -1   4   1      214.56      213.14      4.83 o 
   0   4   1     1562.31     1619.26     15.63 o 
   1   4   1       78.48       84.75      3.24 o 
   2   4   1       35.94       43.07      2.73 o 
   3   4   1     1705.07     1695.18     15.80 o 
   4   4   1        7.61       11.58      3.33 o 
   5   4   1        2.59        9.88      3.29 o 
   6   4   1        1.79        2.76      3.51 o 
   7   4   1       44.34       51.76      5.72 o 
   8   4   1       32.03       28.24      5.70 o 
   9   4   1       32.59       34.22      7.22 o 
  10   4   1        0.00       17.90      5.74 o 
 -10   5   1        0.40        8.71      8.10 o 
  -9   5   1        1.22        4.62      5.50 o 
  -8   5   1        0.52       -9.59      7.61 o 
  -7   5   1       33.79       56.15      8.66 o 
  -6   5   1      161.43      139.50      7.79 o 
  -5   5   1       21.09       22.82      4.62 o 
  -4   5   1       18.57       26.92      3.23 o 
  -3   5   1        0.24        3.34      2.63 o 
  -2   5   1        8.59       11.92      2.46 o 
  -1   5   1      226.01      230.24      6.03 o 
   0   5   1      888.36      785.77     10.93 o 
   1   5   1     1027.15      983.59     12.56 o 
   2   5   1       96.46       95.63      5.88 o 
   3   5   1       29.74       36.54      3.89 o 
   4   5   1        2.73        1.84      3.26 o 
   5   5   1      181.16      182.47      8.39 o 
   6   5   1      159.69      155.80     11.25 o 
   7   5   1       36.62       41.66      6.25 o 
   8   5   1        9.83       23.01      7.18 o 
   9   5   1        0.43       -8.95      7.61 o 
  10   5   1        0.00        7.80      7.16 o 
  -8   6   1       74.24      101.29     16.96 o 
  -7   6   1       17.54       24.39      4.58 o 
  -6   6   1       11.93       18.19      5.05 o 
  -5   6   1       13.59       22.99      4.82 o 
  -4   6   1      129.07      136.71      7.56 o 
  -3   6   1      498.07      480.75     12.46 o 
  -2   6   1       49.30       43.59     10.16 o 
  -1   6   1       27.32       28.41      4.18 o 
   0   6   1      282.10      270.44      8.46 o 
   1   6   1      421.49      407.08     10.16 o 
   2   6   1     1789.99     1826.75     22.45 o 
   3   6   1       17.46       10.76      5.92 o 
   4   6   1        5.36        4.57      3.86 o 
   5   6   1        1.37        5.58      3.70 o 
   6   6   1       90.39       79.97      6.03 o 
   7   6   1        5.72        5.57      5.24 o 
   8   6   1       14.90       28.16      7.81 o 
  -7   7   1       18.58       47.27     27.81 o 
  -6   7   1       55.50       64.03     13.71 o 
  -5   7   1        1.44        1.50      7.21 o 
  -4   7   1       28.14       31.94      8.51 o 
  -3   7   1       38.76       43.09      8.81 o 
  -2   7   1       41.61       34.88      8.62 o 
  -1   7   1       18.40       18.16      7.81 o 
   0   7   1       46.08       38.99      8.31 o 
   1   7   1      139.76      134.52     11.73 o 
   2   7   1      143.50      128.43     11.91 o 
   3   7   1        0.11        1.50      8.08 o 
   4   7   1        0.85       -5.09      5.04 o 
   5   7   1        2.27        1.15      4.93 o 
   6   7   1       28.51       48.44      6.99 o 
   7   7   1        2.15        7.54      5.84 o 
  -4   8   1        3.04        2.73      8.26 o 
  -3   8   1       84.48       83.80     11.79 o 
  -2   8   1      102.18      134.21     13.18 o 
  -1   8   1        4.73        4.57      8.43 o 
   0   8   1        4.19       -1.69      9.83 o 
   1   8   1        0.52        5.43      8.49 o 
   2   8   1       64.73       76.57     11.56 o 
   3   8   1       86.44       89.64     16.84 o 
   4   8   1        0.33        2.02     19.53 o 
 -12   0   2        3.06       23.77     13.00 o 
 -10   0   2        0.03       -1.66      7.92 o 
  -8   0   2       56.06       48.86      6.06 o 
  -6   0   2     1513.32     1441.38     26.98 o 
  -4   0   2      282.04      279.55      7.28 o 
  -2   0   2      691.40      651.31      8.29 o 
   0   0   2     8416.13     8284.09    102.78 o 
   2   0   2      469.62      498.31      8.73 o 
   4   0   2       21.30       26.05      3.65 o 
   6   0   2      699.89      668.83     29.12 o 
   8   0   2     1131.65     1056.11     21.26 o 
  10   0   2       55.39       75.01      8.90 o 
  12   0   2        0.34       12.04     12.68 o 
 -12   1   2        4.67       -4.64      8.32 o 
 -11   1   2        0.00        3.53      6.07 o 
 -10   1   2        6.53        3.69      5.78 o 
  -9   1   2        4.01        6.42      4.55 o 
  -8   1   2       11.73       12.55      4.53 o 
  -7   1   2       61.64       62.93      5.14 o 
  -6   1   2       20.84       19.72      3.31 o 
  -5   1   2      554.74      580.91     10.40 o 
  -4   1   2     2422.71     2424.88     33.82 o 
  -3   1   2      842.80      791.36      9.18 o 
  -2   1   2     1243.28     1275.71     11.08 o 
  -1   1   2     1075.53     1114.10      8.90 o 
   0   1   2     1894.84     1927.51     21.33 o 
   1   1   2     2646.04     2629.99     19.82 o 
   2   1   2     2909.21     3006.45     20.26 o 
   3   1   2      647.35      639.31      6.48 o 
   4   1   2       15.27       13.07      2.34 o 
   5   1   2       89.07      100.47      4.06 o 
   6   1   2       99.07      103.32      4.59 o 
   7   1   2      182.72      166.75      6.23 o 
   8   1   2     1187.36     1156.37     21.62 o 
   9   1   2      142.77      154.00     11.24 o 
  10   1   2       12.21       15.68      5.31 o 
  11   1   2        2.05        1.98      5.59 o 
  12   1   2        0.14        5.03      7.30 o 
 -12   2   2        0.11       10.68      7.34 o 
 -11   2   2       29.22       30.71      6.12 o 
 -10   2   2       16.12       30.78      6.24 o 
  -9   2   2       18.45       20.24      4.95 o 
  -8   2   2        0.12       -0.90      3.73 o 
  -7   2   2        3.84        0.88      3.59 o 
  -6   2   2      104.30       96.13      5.24 o 
  -5   2   2      809.49      802.92     11.69 o 
  -4   2   2      456.18      444.31      7.91 o 
  -3   2   2       52.28       39.42      2.62 o 
  -2   2   2      820.55      945.14     10.02 o 
  -1   2   2     9159.71    10008.53     69.09 o 
   0   2   2      432.18      419.64      4.62 o 
   1   2   2      217.47      245.27      4.53 o 
   2   2   2       89.72       74.90      2.98 o 
   3   2   2      684.71      650.47      8.91 o 
   4   2   2     3780.34     4105.13     35.23 o 
   5   2   2       12.85       21.64      3.65 o 
   6   2   2      233.69      210.34      6.25 o 
   7   2   2      199.30      181.04      8.41 o 
   8   2   2        6.53        5.49      4.43 o 
   9   2   2       63.75       66.28      7.89 o 
  10   2   2       24.01       35.90      7.00 o 
  11   2   2      125.66      164.87      9.86 o 
 -11   3   2       20.50       12.18      8.90 o 
 -10   3   2       14.48       14.19      5.28 o 
  -9   3   2      114.53      127.86      7.75 o 
  -8   3   2       18.52        9.22      6.08 o 
  -7   3   2       13.11        9.87      5.74 o 
  -6   3   2       32.23       34.76      4.33 o 
  -5   3   2       27.54       31.71      3.51 o 
  -4   3   2     2087.83     2186.54     20.96 o 
  -3   3   2     2632.90     2698.86     22.81 o 
  -2   3   2     1332.10     1523.28     13.22 o 
  -1   3   2      574.08      600.68      7.95 o 
   0   3   2      103.91      125.09      3.10 o 
   1   3   2      991.19      997.53     13.47 o 
   2   3   2       10.53        7.51      1.98 o 
   3   3   2     1351.37     1417.11     18.80 o 
   4   3   2       13.72       25.48      3.00 o 
   5   3   2       38.48       47.62      4.53 o 
   6   3   2      340.40      335.08      8.36 o 
   7   3   2      100.75       97.37      7.93 o 
   8   3   2       16.48       13.50      5.12 o 
   9   3   2        9.71       15.94      5.39 o 
  10   3   2        9.27        5.61      5.19 o 
  11   3   2        4.27        8.95      6.02 o 
 -11   4   2      105.15      132.48      9.19 o 
 -10   4   2       12.44       23.81      5.84 o 
  -9   4   2        0.01       -0.41      4.44 o 
  -8   4   2        3.30        4.13      4.28 o 
  -7   4   2        4.05       10.22      4.19 o 
  -6   4   2       11.60       11.39      3.44 o 
  -5   4   2      110.98      108.65      5.29 o 
  -4   4   2      179.86      190.11      6.26 o 
  -3   4   2      138.31      146.81      4.66 o 
  -2   4   2       41.94       69.98      3.24 o 
  -1   4   2      894.42      965.64     10.45 o 
   0   4   2      592.30      607.00      7.79 o 
   1   4   2       58.34       61.97      2.75 o 
   2   4   2       78.46       91.26      3.44 o 
   3   4   2       25.24       25.58      3.64 o 
   4   4   2      282.42      286.68      7.37 o 
   5   4   2      238.07      245.04      7.33 o 
   6   4   2      458.18      431.64     10.20 o 
   7   4   2        3.23        6.77      3.65 o 
   8   4   2       31.50       14.83      5.27 o 
   9   4   2        1.00       10.93      5.53 o 
  10   4   2       53.76       60.90      6.97 o 
 -10   5   2       10.27       34.47      7.08 o 
  -9   5   2        1.14        4.45      6.02 o 
  -8   5   2       83.14       97.20      8.24 o 
  -7   5   2       40.47       46.24      7.07 o 
  -6   5   2      269.29      254.21      8.63 o 
  -5   5   2      137.13      110.06      7.77 o 
  -4   5   2      524.78      523.20      9.48 o 
  -3   5   2      265.85      266.83      6.54 o 
  -2   5   2      512.59      510.23      8.46 o 
  -1   5   2       45.58       36.42      3.40 o 
   0   5   2     1303.92     1299.48     15.67 o 
   1   5   2       40.73       43.50      5.01 o 
   2   5   2        0.19        3.84      2.60 o 
   3   5   2       28.71       26.06      3.74 o 
   4   5   2      413.96      392.31      9.59 o 
   5   5   2        6.01       11.86      4.54 o 
   6   5   2       33.14       29.81      6.19 o 
   7   5   2       58.87       65.43      6.40 o 
   8   5   2      166.99      165.87     11.87 o 
   9   5   2        2.96       10.36      6.78 o 
  10   5   2        3.69       13.49      9.90 o 
  -8   6   2        1.07       23.93      9.03 o 
  -7   6   2        0.72        3.61      4.59 o 
  -6   6   2      153.60      130.08      7.81 o 
  -5   6   2      423.99      440.13     23.06 o 
  -4   6   2       13.09       18.97      4.37 o 
  -3   6   2        0.01       -1.86      7.16 o 
  -2   6   2        0.03       -2.59      5.50 o 
  -1   6   2      298.36      289.80      9.51 o 
   0   6   2      935.36      952.64     15.46 o 
   1   6   2        0.85        6.97      4.25 o 
   2   6   2      250.16      261.27     10.91 o 
   3   6   2      113.65      110.99      9.42 o 
   4   6   2       94.42       82.70      6.19 o 
   5   6   2       10.74       17.97      6.14 o 
   6   6   2       23.59       26.95      5.00 o 
   7   6   2       74.05       69.91      7.51 o 
   8   6   2        0.35       -1.20      6.51 o 
  -7   7   2        1.40       20.21     12.12 o 
  -6   7   2        1.00      -10.46     10.70 o 
  -5   7   2        2.37       -4.44     10.22 o 
  -4   7   2        8.29       -5.78      9.67 o 
  -3   7   2      176.90      186.44     13.87 o 
  -2   7   2       64.44       70.34      9.64 o 
  -1   7   2        2.21        6.12      5.39 o 
   0   7   2       33.31       34.09      5.92 o 
   1   7   2       70.75       74.96      6.92 o 
   2   7   2      117.92      118.95      8.27 o 
   3   7   2       45.85       59.70      6.87 o 
   4   7   2        8.01        4.31      5.02 o 
   5   7   2        0.54        0.08      5.36 o 
   6   7   2        0.17        4.63      5.34 o 
   7   7   2       36.46       33.75      8.76 o 
  -4   8   2        2.86       13.14      8.59 o 
  -3   8   2       23.55       23.23      9.18 o 
  -2   8   2       66.63       70.80     11.46 o 
  -1   8   2       16.56       23.19      9.08 o 
   0   8   2       40.14       37.56      9.00 o 
   1   8   2      113.38      131.82     13.33 o 
   2   8   2       31.23       39.43      9.77 o 
   3   8   2        0.00        4.22     16.17 o 
   4   8   2        0.91        7.37     17.75 o 
 -11   0   3        0.25       -3.09     11.09 o 
  -9   0   3       60.02       59.04     12.12 o 
  -7   0   3      372.24      378.94     14.53 o 
  -5   0   3       15.03       13.89      3.18 o 
  -3   0   3     6531.84     6482.87     57.14 o 
  -1   0   3      593.55      633.46     12.60 o 
   1   0   3     2982.42     3275.67     34.43 o 
   3   0   3      686.19      645.87     12.02 o 
   5   0   3        0.10        3.74      3.40 o 
   7   0   3      108.29      111.60      8.41 o 
   9   0   3      499.02      531.36     16.01 o 
  11   0   3        0.69       -8.41     12.18 o 
 -12   1   3       12.25       17.41     23.89 o 
 -11   1   3        0.01      -11.58     14.70 o 
 -10   1   3       18.72       13.65      5.86 o 
  -9   1   3       13.23       14.96      4.84 o 
  -8   1   3      140.37      139.43      8.58 o 
  -7   1   3       15.54        8.90      4.71 o 
  -6   1   3      174.42      168.08      6.33 o 
  -5   1   3       25.39       15.95      2.87 o 
  -4   1   3        1.88        0.85      1.71 o 
  -3   1   3      325.49      300.69      4.99 o 
  -2   1   3       48.61       33.85      1.93 o 
  -1   1   3    16750.77    18286.92     90.80 o 
   0   1   3     3056.17     3340.09     24.95 o 
   1   1   3     1653.84     1779.47     15.40 o 
   2   1   3     6557.92     7262.97     42.89 o 
   3   1   3       48.36       39.52      2.96 o 
   4   1   3      712.05      667.95      7.74 o 
   5   1   3        0.83       -0.57      2.10 o 
   6   1   3      108.07      103.72      4.64 o 
   7   1   3      131.29      123.78      5.62 o 
   8   1   3       33.99       44.67      4.51 o 
   9   1   3      392.23      388.48     11.02 o 
  10   1   3       71.94       75.69      6.48 o 
  11   1   3        5.53       10.86      7.39 o 
  12   1   3        0.01        1.16      6.49 o 
 -12   2   3        6.24       11.04     10.40 o 
 -11   2   3        0.63        6.10      5.65 o 
 -10   2   3       79.46       94.38      7.47 o 
  -9   2   3      576.21      548.46     18.49 o 
  -8   2   3       73.93       96.59      6.45 o 
  -7   2   3       45.38       45.94      5.46 o 
  -6   2   3      215.18      211.02      5.99 o 
  -5   2   3        0.83        5.06      2.97 o 
  -4   2   3       87.17       94.20      3.99 o 
  -3   2   3      157.69      167.54      4.82 o 
  -2   2   3      709.09      703.87      8.35 o 
  -1   2   3      504.94      530.15      5.75 o 
   0   2   3      735.57      707.41      7.55 o 
   1   2   3      481.16      492.41      6.05 o 
   2   2   3      950.29      864.03     10.94 o 
   3   2   3     2065.30     2217.17     16.90 o 
   4   2   3     1308.02     1361.08     13.22 o 
   5   2   3      343.11      367.60      7.00 o 
   6   2   3       58.95       57.07      4.03 o 
   7   2   3        0.19        4.63      3.65 o 
   8   2   3        0.32        1.31      4.19 o 
   9   2   3       13.95       17.71      5.25 o 
  10   2   3       18.35       26.70      5.69 o 
  11   2   3       33.27       47.35      8.13 o 
 -11   3   3       59.34       66.74      7.48 o 
 -10   3   3       46.44       46.63      6.38 o 
  -9   3   3      131.86      134.73      7.94 o 
  -8   3   3       18.88       17.01      3.71 o 
  -7   3   3        2.82       -1.76      2.97 o 
  -6   3   3      182.41      186.05      7.41 o 
  -5   3   3       51.60       56.69      3.97 o 
  -4   3   3      564.31      594.79     10.01 o 
  -3   3   3       15.75       32.99      2.98 o 
  -2   3   3     5191.96     5854.83     34.52 o 
  -1   3   3      229.21      219.52      4.20 o 
   0   3   3     2033.87     2138.68     15.19 o 
   1   3   3      121.01      123.39      3.23 o 
   2   3   3        2.22        3.13      2.47 o 
   3   3   3        0.55        5.96      2.47 o 
   4   3   3       20.48       15.89      3.88 o 
   5   3   3      368.18      357.57      8.18 o 
   6   3   3       68.24       77.77      4.98 o 
   7   3   3        1.20        4.16      3.98 o 
   8   3   3        3.67        3.21      4.49 o 
   9   3   3        5.93        9.04      4.92 o 
  10   3   3        1.97        3.85      6.55 o 
  11   3   3        2.17        6.82      6.12 o 
 -11   4   3       47.29       57.24     10.66 o 
 -10   4   3        2.87       12.09      7.51 o 
  -9   4   3       36.24       56.90      9.73 o 
  -8   4   3        1.55       -1.90      3.51 o 
  -7   4   3       67.93       71.41      5.58 o 
  -6   4   3       68.34       75.38      5.04 o 
  -5   4   3       25.20       35.06      3.86 o 
  -4   4   3       63.81       66.06      4.20 o 
  -3   4   3      847.72      767.07     10.23 o 
  -2   4   3       83.16      108.06      3.80 o 
  -1   4   3      102.35      103.09      3.45 o 
   0   4   3       28.25       31.50      2.20 o 
   1   4   3      690.89      676.29      7.95 o 
   2   4   3        0.09        2.16      1.78 o 
   3   4   3      437.71      416.14      8.14 o 
   4   4   3       13.74       11.68      3.02 o 
   5   4   3       11.31       11.29      3.40 o 
   6   4   3       35.07       30.91      4.33 o 
   7   4   3        1.53        4.69      6.47 o 
   8   4   3       38.54       37.90      5.77 o 
   9   4   3       36.71       43.13      6.60 o 
  10   4   3        2.54       17.75      9.98 o 
 -10   5   3        0.03        9.62      6.13 o 
  -9   5   3        0.42       12.31      5.46 o 
  -8   5   3       27.52       26.89      4.99 o 
  -7   5   3       44.60       52.13      5.48 o 
  -6   5   3        3.56       16.75      4.85 o 
  -5   5   3      152.46      170.38      9.59 o 
  -4   5   3       32.30       37.75      3.63 o 
  -3   5   3        9.32        8.15      2.67 o 
  -2   5   3       11.06       18.34      2.93 o 
  -1   5   3      408.28      381.43     12.26 o 
   0   5   3     1736.62     1694.42     22.94 o 
   1   5   3      630.07      632.90     10.10 o 
   2   5   3      226.62      219.97      6.22 o 
   3   5   3      166.90      169.17      5.80 o 
   4   5   3       71.72       68.19      4.43 o 
   5   5   3      363.35      355.20     10.12 o 
   6   5   3       25.02       23.80      4.67 o 
   7   5   3        0.02        1.82      4.60 o 
   8   5   3       94.61       90.27      9.42 o 
   9   5   3        7.17       14.20     13.95 o 
  -8   6   3       74.04       75.60     11.65 o 
  -7   6   3       89.68      114.54      8.56 o 
  -6   6   3       55.11       52.99      5.95 o 
  -5   6   3       14.07       18.10      4.53 o 
  -4   6   3       52.88       53.08      5.48 o 
  -3   6   3      219.04      195.39     10.62 o 
  -2   6   3       14.45       11.82      5.54 o 
  -1   6   3        2.33        1.64      8.60 o 
   0   6   3     1677.11     1641.18     26.03 o 
   1   6   3        1.63        3.28      4.70 o 
   2   6   3     2506.03     2603.62     34.01 o 
   3   6   3       19.66       19.09      4.72 o 
   4   6   3       22.15       33.02      4.84 o 
   5   6   3      242.42      243.86      9.50 o 
   6   6   3       46.91       62.34      6.04 o 
   7   6   3       59.78       64.06      7.52 o 
   8   6   3        0.01       -1.04      6.93 o 
  -7   7   3       22.31       19.81     12.60 o 
  -6   7   3       40.77       44.69     12.52 o 
  -5   7   3        0.30        3.01      9.98 o 
  -4   7   3        9.04       21.36      6.91 o 
  -3   7   3       13.67       22.97      7.37 o 
  -2   7   3       98.56       91.18      7.58 o 
  -1   7   3      138.67      130.66      8.41 o 
   0   7   3       73.66       86.29      7.32 o 
   1   7   3       10.51       23.33      5.22 o 
   2   7   3       29.42       28.67      5.76 o 
   3   7   3       42.50       43.16      6.81 o 
   4   7   3       35.97       39.65      6.52 o 
   5   7   3        0.01        5.85      6.87 o 
   6   7   3       19.67       37.76      6.65 o 
   7   7   3        8.74       26.95      7.59 o 
  -4   8   3        0.45        3.61     15.17 o 
  -3   8   3      111.94      131.22     24.76 o 
  -2   8   3       29.44       42.86     12.28 o 
  -1   8   3       16.92       24.11     13.67 o 
   0   8   3        1.20        1.47      9.03 o 
   1   8   3        7.93       12.57      8.80 o 
   2   8   3        0.26        2.05      8.95 o 
   3   8   3      105.54      119.73     12.91 o 
   4   8   3       34.81       33.81     12.16 o 
 -12   0   4       12.97       13.39     13.39 o 
 -10   0   4        0.03        4.52      9.98 o 
  -8   0   4       50.03       52.22      9.83 o 
  -6   0   4     4661.30     5108.29     85.66 o 
  -4   0   4       73.32       58.88      6.50 o 
  -2   0   4      368.78      351.76     11.17 o 
   0   0   4       41.93       74.58      5.23 o 
   2   0   4    57193.23    60783.03    840.72 o 
   4   0   4     3035.57     3061.26     35.10 o 
   6   0   4      445.92      404.44     25.71 o 
   8   0   4       10.15       22.43      8.56 o 
  10   0   4        2.20        4.52      5.83 o 
  12   0   4        1.55       -5.11      9.52 o 
 -12   1   4        8.54       10.58      9.34 o 
 -11   1   4        1.67        9.50     11.93 o 
 -10   1   4        9.73        6.12      7.14 o 
  -9   1   4      106.92       95.52      7.60 o 
  -8   1   4      159.13      155.83      7.63 o 
  -7   1   4       34.23       27.80      4.08 o 
  -6   1   4        8.74        1.06      2.86 o 
  -5   1   4     3841.16     4131.87     33.68 o 
  -4   1   4      176.76      125.62      4.22 o 
  -3   1   4       14.29       14.25      1.66 o 
  -2   1   4     1047.70     1015.68      9.72 o 
  -1   1   4     2018.86     2092.78     18.78 o 
   0   1   4     1817.48     1922.93     15.72 o 
   1   1   4     6327.19     6980.23     40.99 o 
   2   1   4    13704.37    15174.92    115.67 o 
   3   1   4     1456.76     1448.41     10.89 o 
   4   1   4        0.20        3.12      1.46 o 
   5   1   4        1.01        1.33      2.39 o 
   6   1   4       14.68       21.49      4.05 o 
   7   1   4      673.04      636.45     11.54 o 
   8   1   4        8.21        7.38      3.66 o 
   9   1   4       16.23       31.98      5.34 o 
  10   1   4        1.40        3.96      4.77 o 
  11   1   4        4.73       13.71      5.61 o 
  12   1   4       12.08       18.65      6.77 o 
 -12   2   4        0.03       10.73     23.54 o 
 -11   2   4        1.16        2.06     10.05 o 
 -10   2   4       40.13       55.63      9.76 o 
  -9   2   4      442.93      491.12     13.68 o 
  -8   2   4      428.33      410.72     11.58 o 
  -7   2   4      986.45      983.33     16.55 o 
  -6   2   4       51.23       47.45      3.43 o 
  -5   2   4      468.48      398.99      7.56 o 
  -4   2   4       15.81       19.94      2.32 o 
  -3   2   4       85.68       78.89      2.97 o 
  -2   2   4     1309.17     1393.05     11.44 o 
  -1   2   4     2549.18     2495.92     14.61 o 
   0   2   4      202.46      184.96      4.55 o 
   1   2   4      265.79      234.78      5.76 o 
   2   2   4       79.88       66.81      2.38 o 
   3   2   4     3807.25     3987.96     25.89 o 
   4   2   4      380.06      398.65      6.69 o 
   5   2   4     1604.07     1717.11     16.22 o 
   6   2   4      407.30      392.19      7.55 o 
   7   2   4       29.87       25.66      4.04 o 
   8   2   4        1.76        1.10      4.40 o 
   9   2   4       13.33       17.11      5.14 o 
  10   2   4       30.92       35.16      7.25 o 
  11   2   4        7.72       12.91      9.34 o 
 -11   3   4        5.78       10.52      6.15 o 
 -10   3   4        2.18       12.39      5.52 o 
  -9   3   4      453.01      452.35     13.20 o 
  -8   3   4        6.10       12.57      3.90 o 
  -7   3   4        4.84       -0.80      4.46 o 
  -6   3   4        0.63        7.32      2.84 o 
  -5   3   4      190.82      186.72      5.54 o 
  -4   3   4     1512.45     1621.69     19.90 o 
  -3   3   4      563.07      551.47      8.81 o 
  -2   3   4      175.33      203.01      4.66 o 
  -1   3   4       16.47       27.23      3.02 o 
   0   3   4       20.46       22.60      2.04 o 
   1   3   4        0.93        2.03      1.62 o 
   2   3   4       89.59       96.46      3.43 o 
   3   3   4      837.96      777.62      9.70 o 
   4   3   4       73.96       89.22      4.26 o 
   5   3   4       39.87       45.93      3.90 o 
   6   3   4       84.07       92.28      4.90 o 
   7   3   4      313.89      309.57     13.51 o 
   8   3   4        3.98        3.07      4.40 o 
   9   3   4        3.48        7.37      5.00 o 
  10   3   4        2.22        6.09      5.79 o 
  11   3   4       12.32        9.78      6.01 o 
 -10   4   4        9.62        7.15      5.24 o 
  -9   4   4       11.67       11.06      4.85 o 
  -8   4   4       50.22       45.15      5.52 o 
  -7   4   4       11.09       10.78      6.16 o 
  -6   4   4       35.31       39.02      4.87 o 
  -5   4   4      275.08      277.10      8.90 o 
  -4   4   4      528.76      510.42      9.82 o 
  -3   4   4      267.89      278.63      6.16 o 
  -2   4   4        5.01       11.46      2.59 o 
  -1   4   4        0.77        4.28      1.74 o 
   0   4   4      240.50      223.60      5.61 o 
   1   4   4      192.43      188.27      5.35 o 
   2   4   4      118.00      115.41      4.24 o 
   3   4   4        8.64        8.35      2.43 o 
   4   4   4      439.87      411.43      8.04 o 
   5   4   4       60.69       58.59      4.07 o 
   6   4   4      401.77      427.73     10.18 o 
   7   4   4      139.89      136.28      8.07 o 
   8   4   4        7.67       10.73      6.51 o 
   9   4   4       17.10       28.01      7.46 o 
  10   4   4        4.12        4.89     11.17 o 
 -10   5   4       15.98       25.99      7.20 o 
  -9   5   4        4.50        5.09      5.39 o 
  -8   5   4        0.16       -3.60      4.54 o 
  -7   5   4        0.16        7.27      3.62 o 
  -6   5   4      104.23       98.38      5.40 o 
  -5   5   4       18.04       16.63      3.65 o 
  -4   5   4      294.86      292.99      7.98 o 
  -3   5   4        0.95        1.56      3.00 o 
  -2   5   4      866.81      822.18     12.42 o 
  -1   5   4      110.07      111.37      4.85 o 
   0   5   4      212.18      199.50      8.91 o 
   1   5   4       46.38       57.74      4.08 o 
   2   5   4      123.38      116.18      4.88 o 
   3   5   4        4.75        7.84      3.39 o 
   4   5   4       48.06       47.67      3.96 o 
   5   5   4       38.86       46.59      4.92 o 
   6   5   4       61.23       60.69      6.59 o 
   7   5   4        0.07       -0.11      4.50 o 
   8   5   4      207.35      196.99     37.24 o 
   9   5   4        8.33        4.14      6.83 o 
  -8   6   4        1.72       10.00     13.19 o 
  -7   6   4        3.18        5.60      6.36 o 
  -6   6   4       23.66       27.74      5.20 o 
  -5   6   4      220.75      187.19     11.53 o 
  -4   6   4       43.41       41.08      6.70 o 
  -3   6   4       16.19       15.56      5.67 o 
  -2   6   4       75.91       68.01     11.89 o 
  -1   6   4       67.86       60.42     10.62 o 
   0   6   4      826.27      800.73     21.59 o 
   1   6   4       77.21       74.88      6.74 o 
   2   6   4      421.67      433.30     11.55 o 
   3   6   4      179.53      182.66      8.00 o 
   4   6   4       55.94       65.87      5.99 o 
   5   6   4      306.57      293.33     11.22 o 
   6   6   4       61.41       61.08      5.98 o 
   7   6   4       20.23       29.21      6.28 o 
   8   6   4        1.62        6.23      6.92 o 
  -7   7   4        0.10        0.79     11.41 o 
  -6   7   4        0.00        9.49      6.76 o 
  -5   7   4       39.37       33.85      6.87 o 
  -4   7   4       51.22       51.35      7.74 o 
  -3   7   4        7.13       13.74      5.90 o 
  -2   7   4       49.39       61.43      7.66 o 
  -1   7   4       11.70       16.36      5.18 o 
   0   7   4       51.85       48.64      6.42 o 
   1   7   4      144.54      161.67     13.78 o 
   2   7   4       22.06       23.34      5.81 o 
   3   7   4      112.37      117.18      8.51 o 
   4   7   4        3.91       -2.87      7.10 o 
   5   7   4       11.78       16.92      6.12 o 
   6   7   4        0.58        5.44      6.13 o 
  -4   8   4        9.55       21.39      9.20 o 
  -3   8   4       15.01       25.76     10.90 o 
  -2   8   4       10.05       15.34     10.14 o 
  -1   8   4       39.83       33.81      9.78 o 
   0   8   4       25.96       23.28      9.16 o 
   1   8   4       68.91       70.47     10.79 o 
   2   8   4       17.69       15.84      8.67 o 
   3   8   4        0.02       16.09     11.01 o 
   4   8   4       11.13        8.64      8.46 o 
 -11   0   5       11.93       17.04     12.12 o 
  -9   0   5      113.09      123.54     15.29 o 
  -7   0   5        0.99       -5.55      7.13 o 
  -5   0   5      512.14      526.25     20.52 o 
  -3   0   5     5772.92     5935.26     80.83 o 
  -1   0   5    12425.97    13473.20    155.71 o 
   1   0   5    10473.01    11193.23     87.35 o 
   3   0   5      190.99      178.62      6.47 o 
   5   0   5      368.00      342.50     11.17 o 
   7   0   5      989.79      878.72     21.22 o 
   9   0   5       49.49       37.81      6.34 o 
  11   0   5        1.43        0.59      6.86 o 
 -12   1   5        8.97       18.15      9.53 o 
 -11   1   5        0.41        8.74      8.18 o 
 -10   1   5        8.64       13.01      7.02 o 
  -9   1   5       65.59       56.27      6.78 o 
  -8   1   5        4.04        2.44      4.56 o 
  -7   1   5      230.18      216.58      7.97 o 
  -6   1   5       68.46       56.48      4.18 o 
  -5   1   5       37.22       47.90      3.95 o 
  -4   1   5       53.67       44.07      2.68 o 
  -3   1   5        0.97        5.62      1.68 o 
  -2   1   5     2621.34     2568.55     18.84 o 
  -1   1   5     1018.40      997.86     10.57 o 
   0   1   5     2383.19     2524.53     17.82 o 
   1   1   5        1.50        0.89      1.19 o 
   2   1   5    17909.61    19828.63     96.37 o 
   3   1   5      755.61      702.51      6.56 o 
   4   1   5      276.17      273.57      4.03 o 
   5   1   5     1059.52     1074.13     11.23 o 
   6   1   5      381.09      364.75      8.98 o 
   7   1   5       39.16       44.81      4.79 o 
   8   1   5      160.52      154.26      7.21 o 
   9   1   5       43.41       46.50      4.94 o 
  10   1   5       84.63       82.14      6.89 o 
  11   1   5        0.15       -0.65      5.44 o 
  12   1   5        0.36       11.37      7.72 o 
 -12   2   5        1.84        2.18      9.13 o 
 -11   2   5       27.40       35.44     12.91 o 
 -10   2   5        6.44       20.30      6.21 o 
  -9   2   5      392.68      409.67     12.66 o 
  -8   2   5      652.89      658.42     14.52 o 
  -7   2   5      154.20      147.58      6.94 o 
  -6   2   5       23.60       16.83      2.86 o 
  -5   2   5       10.04        9.24      2.52 o 
  -4   2   5     1265.83     1177.09     12.83 o 
  -3   2   5      139.90      137.78      3.75 o 
  -2   2   5       27.65       31.05      2.68 o 
  -1   2   5     1031.24     1134.02      9.16 o 
   0   2   5     1301.28     1288.94     14.90 o 
   1   2   5        1.63        0.43      2.46 o 
   2   2   5      232.42      206.77      3.93 o 
   3   2   5       25.44       26.94      3.45 o 
   4   2   5      323.63      316.75      5.37 o 
   5   2   5       48.69       54.33      2.95 o 
   6   2   5        0.01        0.17      2.92 o 
   7   2   5        0.09        4.17      3.57 o 
   8   2   5       87.62       71.50      5.81 o 
   9   2   5        2.39       10.99      4.74 o 
  10   2   5        2.27        4.92      5.51 o 
  11   2   5       11.81       22.82     10.15 o 
 -11   3   5        9.42        5.93      6.53 o 
 -10   3   5        4.52        7.78      5.40 o 
  -9   3   5        8.09       39.76      5.85 o 
  -8   3   5       22.52       19.60      4.36 o 
  -7   3   5       44.81       49.79      4.22 o 
  -6   3   5      173.56      161.18      5.73 o 
  -5   3   5       11.17       15.12      2.67 o 
  -4   3   5      216.62      215.68      6.56 o 
  -3   3   5      226.16      265.29      8.61 o 
  -2   3   5     6787.03     7931.24     40.58 o 
  -1   3   5     5041.72     5777.00     30.19 o 
   0   3   5       48.65       30.15      2.15 o 
   1   3   5      463.05      492.44      7.74 o 
   2   3   5        0.33       -2.12      1.79 o 
   3   3   5       66.44       70.24      3.30 o 
   4   3   5      181.17      206.93      5.42 o 
   5   3   5      431.84      423.00      8.13 o 
   6   3   5       15.31       22.82      3.14 o 
   7   3   5        0.51       -1.98      7.00 o 
   8   3   5       56.84       41.08      9.33 o 
   9   3   5       11.91       24.36      6.79 o 
  10   3   5        0.31        2.90      6.71 o 
  11   3   5        3.22       14.11      6.04 o 
 -10   4   5       14.10       21.23      6.12 o 
  -9   4   5        3.49       13.23      4.87 o 
  -8   4   5        0.12        4.67      3.88 o 
  -7   4   5        4.37        2.81      3.73 o 
  -6   4   5       75.81       73.36      4.81 o 
  -5   4   5       21.50       23.28      3.23 o 
  -4   4   5       77.33       82.04      4.01 o 
  -3   4   5      371.64      303.63      6.36 o 
  -2   4   5        6.12       10.98      2.07 o 
  -1   4   5      328.42      334.38      4.90 o 
   0   4   5        3.57        2.76      2.93 o 
   1   4   5     1173.18     1143.84     13.50 o 
   2   4   5       47.39       37.17      3.12 o 
   3   4   5      309.37      293.61      6.29 o 
   4   4   5       11.05       16.38      2.96 o 
   5   4   5       33.70       38.50      3.51 o 
   6   4   5       64.41       65.20      4.32 o 
   7   4   5       43.05       44.63      5.80 o 
   8   4   5       18.56       16.26      6.21 o 
   9   4   5        0.32        3.09      6.16 o 
  10   4   5        5.59       11.13      6.74 o 
 -10   5   5        3.03       -4.91      6.19 o 
  -9   5   5        7.10        4.80      5.96 o 
  -8   5   5        1.14        5.95      4.04 o 
  -7   5   5       99.21      101.79      5.81 o 
  -6   5   5      348.33      340.36      8.69 o 
  -5   5   5       40.81       34.35      3.70 o 
  -4   5   5       12.72       23.96      3.43 o 
  -3   5   5        0.06       -1.54      2.82 o 
  -2   5   5       72.95       82.55      5.20 o 
  -1   5   5      280.40      266.63      6.92 o 
   0   5   5      557.02      548.03      9.84 o 
   1   5   5      741.78      734.87     11.70 o 
   2   5   5       32.83       34.36      5.26 o 
   3   5   5       29.39       28.66      5.92 o 
   4   5   5        4.46       -0.35      2.96 o 
   5   5   5      204.00      189.30      8.14 o 
   6   5   5       14.41       19.08      4.19 o 
   7   5   5        0.15       -5.46      5.94 o 
   8   5   5       37.77       34.31      7.59 o 
   9   5   5       23.23       27.03      8.09 o 
  -8   6   5        0.28       10.80      6.84 o 
  -7   6   5       24.85       39.45     14.03 o 
  -6   6   5       10.16       33.03      7.38 o 
  -5   6   5       15.15       15.96      6.01 o 
  -4   6   5      387.08      370.60     15.05 o 
  -3   6   5        9.00        7.77      7.25 o 
  -2   6   5        9.16        9.10      5.21 o 
  -1   6   5       26.33       22.32     11.65 o 
   0   6   5       98.77       96.05     15.17 o 
   1   6   5      102.20       99.37      6.35 o 
   2   6   5       52.18       69.85      5.83 o 
   3   6   5      355.88      376.78     18.16 o 
   4   6   5      193.28      186.01     10.58 o 
   5   6   5        0.51       -0.32      4.23 o 
   6   6   5        0.01        8.01      4.49 o 
   7   6   5       20.26       13.11      6.91 o 
   8   6   5        5.95       17.67      7.48 o 
  -7   7   5       30.44       44.71      8.37 o 
  -6   7   5       45.95       56.29     11.37 o 
  -5   7   5        1.26       12.79      5.95 o 
  -4   7   5        0.97       -0.89      5.98 o 
  -3   7   5        0.76       15.13      6.38 o 
  -2   7   5        2.26       14.08      7.77 o 
  -1   7   5       84.19       74.03      8.27 o 
   0   7   5      106.00      108.05      8.28 o 
   1   7   5        2.99        1.17      4.95 o 
   2   7   5        0.79        8.18      5.41 o 
   3   7   5      115.20      112.78      8.38 o 
   4   7   5      252.68      245.96     16.63 o 
   5   7   5        6.80        9.80      5.93 o 
   6   7   5       16.97       20.87      6.42 o 
  -4   8   5       17.22       16.17     12.36 o 
  -3   8   5       42.46       47.89     10.39 o 
  -2   8   5        0.73        5.49      8.57 o 
  -1   8   5       62.83       40.99     10.39 o 
   0   8   5        8.46        9.44      8.38 o 
   1   8   5       33.50       38.93      9.83 o 
   2   8   5        4.51       15.40      8.63 o 
   3   8   5       21.23        9.81      8.60 o 
   4   8   5       28.86       57.19     18.54 o 
 -12   0   6        5.17        1.82     12.68 o 
 -10   0   6       60.09       74.41     13.63 o 
  -8   0   6        2.17       11.97      7.37 o 
  -6   0   6     1415.04     1415.75     38.59 o 
  -4   0   6      241.33      210.94     11.73 o 
  -2   0   6     1790.21     1753.71     30.98 o 
   0   0   6     2249.39     2462.06     23.79 o 
   2   0   6    74931.49    76962.54   2098.97 o 
   4   0   6     5553.18     5625.02     88.99 o 
   6   0   6      580.62      536.99     15.29 o 
   8   0   6      887.36      866.32     26.31 o 
  10   0   6        4.32        4.07      5.90 o 
  12   0   6        0.51       -1.34      7.70 o 
 -12   1   6       19.08       46.92     10.61 o 
 -11   1   6        0.58        7.00      8.22 o 
 -10   1   6        1.04       13.35     10.26 o 
  -9   1   6       24.10       15.49      7.17 o 
  -8   1   6       52.37       51.35      5.76 o 
  -7   1   6       66.86       73.44      6.07 o 
  -6   1   6       18.53       18.31      3.85 o 
  -5   1   6      407.78      388.80     19.08 o 
  -4   1   6     1626.98     1630.36     22.82 o 
  -3   1   6      547.89      549.08      8.05 o 
  -2   1   6     1810.48     1740.43     17.64 o 
  -1   1   6    13751.15    15110.37     84.77 o 
   0   1   6    13188.18    14754.62    135.56 o 
   1   1   6    16558.46    18615.63     90.60 o 
   2   1   6    20974.11    22641.34    215.14 o 
   3   1   6     2900.67     2884.20     19.39 o 
   4   1   6       11.03        7.81      2.97 o 
   5   1   6       13.63       13.85      2.07 o 
   6   1   6      136.64      132.76      5.77 o 
   7   1   6       86.86       88.70      5.53 o 
   8   1   6      159.69      164.11      6.92 o 
   9   1   6        2.16        2.89      4.01 o 
  10   1   6       64.89       64.26      6.57 o 
  11   1   6        8.46        6.50      5.80 o 
 -12   2   6        0.13        6.51     11.17 o 
 -11   2   6        0.03        2.84      8.60 o 
 -10   2   6       97.58       96.47      8.72 o 
  -9   2   6      138.76      120.11     11.67 o 
  -8   2   6      143.16      156.64      8.87 o 
  -7   2   6      335.43      321.93     10.21 o 
  -6   2   6       91.15       77.99      4.22 o 
  -5   2   6     1326.86     1292.01     14.36 o 
  -4   2   6       45.63       39.42      2.82 o 
  -3   2   6       82.50       78.60      3.36 o 
  -2   2   6     1216.98     1243.50     11.87 o 
  -1   2   6     3402.55     3377.15     20.98 o 
   0   2   6      525.66      549.79      9.39 o 
   1   2   6     1964.09     2029.03     16.56 o 
   2   2   6      651.34      676.77      8.76 o 
   3   2   6     1348.75     1344.50     14.19 o 
   4   2   6       22.08       25.94      2.61 o 
   5   2   6      758.17      744.74      8.78 o 
   6   2   6      531.99      539.17      7.56 o 
   7   2   6        1.02        2.81      6.52 o 
   8   2   6       51.90       37.06      4.92 o 
   9   2   6        0.77       -0.27      4.17 o 
  10   2   6        1.38        0.64      4.67 o 
  11   2   6        9.68       16.53      9.01 o 
 -11   3   6        1.83       -7.05      6.27 o 
 -10   3   6      129.76      140.96     10.69 o 
  -9   3   6      531.95      538.04     14.40 o 
  -8   3   6        0.04       16.28      3.94 o 
  -7   3   6      229.10      223.02      9.24 o 
  -6   3   6       23.19       32.06      4.36 o 
  -5   3   6      332.99      318.50      7.21 o 
  -4   3   6      337.62      338.06      6.84 o 
  -3   3   6       49.44       42.80      2.95 o 
  -2   3   6     3199.57     3465.68     21.12 o 
  -1   3   6      410.63      396.21      5.53 o 
   0   3   6      410.32      434.35      6.48 o 
   1   3   6      575.95      555.12      7.88 o 
   2   3   6     2007.98     2018.82     18.78 o 
   3   3   6      197.83      181.55      5.24 o 
   4   3   6       89.21       80.92      3.75 o 
   5   3   6      145.81      152.32      5.07 o 
   6   3   6       75.62       81.07      4.14 o 
   7   3   6      140.83      133.50      8.32 o 
   8   3   6       71.72       84.31      7.18 o 
   9   3   6       41.35       44.63      8.04 o 
  10   3   6        6.90       -2.03     10.30 o 
  11   3   6       13.10       19.85     10.78 o 
 -10   4   6       34.38       55.33      7.50 o 
  -9   4   6       50.01       51.49      7.93 o 
  -8   4   6        5.23        7.27      3.82 o 
  -7   4   6      166.29      151.38      6.76 o 
  -6   4   6      597.64      589.94     12.06 o 
  -5   4   6       72.68       70.29      4.24 o 
  -4   4   6      348.46      349.48      6.71 o 
  -3   4   6        4.33        4.80      2.06 o 
  -2   4   6       54.70       68.22      2.76 o 
  -1   4   6       23.65       20.84      2.80 o 
   0   4   6       41.52       49.10      3.00 o 
   1   4   6        0.33        1.26      1.94 o 
   2   4   6       45.00       53.05      3.42 o 
   3   4   6      177.90      184.56      6.54 o 
   4   4   6      511.92      485.17      8.69 o 
   5   4   6       27.93       29.82      3.32 o 
   6   4   6      331.22      323.47      9.12 o 
   7   4   6        5.44       16.04      7.77 o 
   8   4   6        0.76       15.19      6.04 o 
   9   4   6       47.82       52.32      9.63 o 
  10   4   6       41.75       42.37      8.97 o 
 -10   5   6       37.66       41.03     10.62 o 
  -9   5   6        0.89        0.68      4.93 o 
  -8   5   6       38.28       43.52      4.81 o 
  -7   5   6        5.14        6.35      3.75 o 
  -6   5   6       12.70       10.85      6.36 o 
  -5   5   6       43.18       53.54      3.79 o 
  -4   5   6       16.84       20.44      3.64 o 
  -3   5   6        2.22        9.20      3.15 o 
  -2   5   6      147.84      154.39      5.65 o 
  -1   5   6      256.39      255.06     11.12 o 
   0   5   6       62.09       56.81      5.15 o 
   1   5   6      372.37      350.99     10.68 o 
   2   5   6      993.42      991.94     18.39 o 
   3   5   6       66.58       60.34      5.25 o 
   4   5   6       89.30       94.65      6.37 o 
   5   5   6        0.07        3.19      3.86 o 
   6   5   6       36.45       42.08      4.76 o 
   7   5   6        4.26       -1.60      5.80 o 
   8   5   6       60.82       64.44      9.98 o 
   9   5   6       38.00       44.47     12.16 o 
  -8   6   6       10.83       17.00      7.14 o 
  -7   6   6        0.37       -2.35      6.37 o 
  -6   6   6        7.82       17.38      6.94 o 
  -5   6   6       22.96       16.32      6.22 o 
  -4   6   6       79.46       69.41      8.05 o 
  -3   6   6       20.68       11.63      5.43 o 
  -2   6   6        2.62        4.21      5.28 o 
  -1   6   6      243.05      218.52     11.73 o 
   0   6   6       91.45       81.59      6.40 o 
   1   6   6       31.06       27.71      6.28 o 
   2   6   6      123.39      136.03      8.44 o 
   3   6   6      122.66      137.96      9.08 o 
   4   6   6        0.03        6.44      4.51 o 
   5   6   6        0.63       -1.14      4.42 o 
   6   6   6        7.48       16.45      4.99 o 
   7   6   6       13.25       20.58      7.33 o 
   8   6   6        3.44       13.79     13.47 o 
  -7   7   6        0.42        4.70      7.68 o 
  -6   7   6        2.18        6.13      6.45 o 
  -5   7   6       57.20       63.91      8.34 o 
  -4   7   6        0.73        4.00     12.36 o 
  -3   7   6       96.39      102.79      9.31 o 
  -2   7   6        5.73        8.46      5.87 o 
  -1   7   6        0.88        1.32      5.23 o 
   0   7   6       19.51       13.37      7.29 o 
   1   7   6      122.15      120.16      8.53 o 
   2   7   6       14.67       19.84      5.55 o 
   3   7   6       71.62       88.05      7.89 o 
   4   7   6      139.46      143.08      9.64 o 
   5   7   6        2.02        1.42      7.13 o 
   6   7   6       25.72       23.00      6.74 o 
  -4   8   6        1.25        1.58     11.97 o 
  -3   8   6        0.19       -0.71     11.89 o 
  -2   8   6        4.91        9.59      8.88 o 
  -1   8   6       79.38       63.84     10.97 o 
   0   8   6       25.99       16.61      9.08 o 
   1   8   6       12.94       15.39     23.14 o 
   2   8   6        0.15        2.36      8.16 o 
   3   8   6        1.94       12.60     19.77 o 
 -11   0   7       24.64       42.47     13.79 o 
  -9   0   7        0.12        5.23      7.77 o 
  -7   0   7       15.89       22.66      7.92 o 
  -5   0   7     5755.80     6908.91    101.59 o 
  -3   0   7     2891.64     2910.58     48.02 o 
  -1   0   7     1395.28     1400.69     25.75 o 
   1   0   7      853.60      778.13     11.50 o 
   3   0   7      286.38      302.21     14.18 o 
   5   0   7     1817.80     1783.01     27.46 o 
   7   0   7       12.26       10.55      6.22 o 
   9   0   7      131.76      149.24     19.34 o 
  11   0   7       59.24       77.89      9.46 o 
 -12   1   7        2.04       -5.68      8.18 o 
 -11   1   7        2.17       20.44      8.62 o 
 -10   1   7        6.73       13.74      8.80 o 
  -9   1   7       10.11        4.32     15.77 o 
  -8   1   7       32.19       31.00     11.17 o 
  -7   1   7       86.69      101.00      8.74 o 
  -6   1   7       69.16       81.27      7.07 o 
  -5   1   7      219.55      224.29      7.50 o 
  -4   1   7      161.86      155.39      7.80 o 
  -3   1   7      725.29      693.93     11.06 o 
  -2   1   7     1039.27     1011.20     12.77 o 
  -1   1   7      278.82      270.60      5.67 o 
   0   1   7     6957.35     7500.04     39.73 o 
   1   1   7    11199.78    12295.07     63.87 o 
   2   1   7        0.47        5.84      3.09 o 
   3   1   7      489.27      515.33      9.23 o 
   4   1   7     3679.11     3855.10     22.42 o 
   5   1   7      859.14      764.12     15.90 o 
   6   1   7      180.99      159.76      6.29 o 
   7   1   7       95.84       90.82      5.59 o 
   8   1   7        4.99       -0.13      4.51 o 
   9   1   7       52.20       48.22      5.21 o 
  10   1   7        4.80       10.25      4.66 o 
  11   1   7       44.36       48.68      6.70 o 
 -12   2   7        0.28       16.29     17.51 o 
 -11   2   7        0.18        2.21      8.56 o 
 -10   2   7       29.48       36.94      9.12 o 
  -9   2   7       12.96       13.51      5.97 o 
  -8   2   7       84.68       79.05      7.13 o 
  -7   2   7      271.71      261.56      9.95 o 
  -6   2   7      260.49      239.46      7.30 o 
  -5   2   7       72.79       77.71      4.29 o 
  -4   2   7      805.79      770.43     10.94 o 
  -3   2   7        1.37        1.52      1.84 o 
  -2   2   7        9.28       11.76      1.60 o 
  -1   2   7     1727.27     1785.04     12.82 o 
   0   2   7      670.81      678.81      7.97 o 
   1   2   7        0.02        1.24      1.65 o 
   2   2   7      108.18       98.44      3.52 o 
   3   2   7        4.70        8.07      2.07 o 
   4   2   7       79.11       93.31      4.20 o 
   5   2   7       65.27       61.03      3.54 o 
   6   2   7       14.74       15.53      2.98 o 
   7   2   7       15.54       14.86      3.89 o 
   8   2   7      156.44      147.49      7.52 o 
   9   2   7        1.48       -2.39      4.59 o 
  10   2   7        6.77        8.85      5.16 o 
  11   2   7        3.20       16.49      7.76 o 
 -11   3   7       10.65       13.48      7.10 o 
 -10   3   7        4.18       24.99      6.54 o 
  -9   3   7       65.91       97.30      8.73 o 
  -8   3   7      417.01      441.97     11.51 o 
  -7   3   7      394.07      388.64      9.24 o 
  -6   3   7      270.63      272.61      7.23 o 
  -5   3   7       84.17       91.28      4.32 o 
  -4   3   7      318.89      345.17      6.88 o 
  -3   3   7        0.26        6.08      1.87 o 
  -2   3   7      446.38      466.40      6.73 o 
  -1   3   7      713.65      878.92      8.44 o 
   0   3   7     5112.42     5648.31     43.60 o 
   1   3   7       89.72       92.57      3.17 o 
   2   3   7       27.64       27.35      2.38 o 
   3   3   7      140.59      141.45      4.74 o 
   4   3   7      459.62      437.84      7.31 o 
   5   3   7      277.34      248.89      6.44 o 
   6   3   7       20.10       34.57      3.08 o 
   7   3   7      245.30      237.13      9.94 o 
   8   3   7        3.55        5.51      4.98 o 
   9   3   7        8.28       11.59      5.22 o 
  10   3   7        5.49        6.18      5.65 o 
  11   3   7       19.57       37.81      7.50 o 
 -10   4   7        8.34       10.71      6.12 o 
  -9   4   7       22.42       25.91      8.39 o 
  -8   4   7        0.16       -2.09      4.44 o 
  -7   4   7        1.25        2.42      3.47 o 
  -6   4   7      235.52      230.43      7.21 o 
  -5   4   7      219.25      219.14      6.46 o 
  -4   4   7       21.14       26.13      2.71 o 
  -3   4   7      196.30      177.12      4.51 o 
  -2   4   7        5.14       10.73      3.13 o 
  -1   4   7       53.85       53.02      3.10 o 
   0   4   7     1005.84     1078.82     12.39 o 
   1   4   7       60.14       55.63      3.34 o 
   2   4   7        9.21       10.84      3.44 o 
   3   4   7      287.26      277.75      9.11 o 
   4   4   7       26.58       20.37      3.67 o 
   5   4   7      127.21      118.69      5.87 o 
   6   4   7       96.11       90.61      7.76 o 
   7   4   7      247.96      212.41     12.29 o 
   8   4   7      170.78      146.26     11.35 o 
   9   4   7        0.70        3.03      6.53 o 
  10   4   7        1.86       12.33      7.77 o 
  -9   5   7        6.03       19.62      9.85 o 
  -8   5   7        1.79        8.51      5.47 o 
  -7   5   7       67.70       80.97      5.27 o 
  -6   5   7       20.60       24.13      3.57 o 
  -5   5   7      261.62      269.12      6.74 o 
  -4   5   7       19.83       21.79      3.40 o 
  -3   5   7      382.05      364.11      8.63 o 
  -2   5   7       32.70       35.40      7.35 o 
  -1   5   7      815.86      749.26     15.28 o 
   0   5   7       19.16       26.37      6.24 o 
   1   5   7        9.05       21.32      4.76 o 
   2   5   7     2553.93     2513.76     31.23 o 
   3   5   7       21.83       21.19      5.66 o 
   4   5   7      207.98      193.86      7.94 o 
   5   5   7      198.29      190.52      7.81 o 
   6   5   7        0.33        8.13      4.13 o 
   7   5   7       28.89       39.99      7.44 o 
   8   5   7        0.03        9.86      6.62 o 
   9   5   7       31.68       45.14      8.77 o 
  -8   6   7        0.08       -4.70      6.64 o 
  -7   6   7        3.69        8.07      6.89 o 
  -6   6   7       30.98       33.24      7.05 o 
  -5   6   7        0.60       -2.87      5.22 o 
  -4   6   7      423.59      420.57     16.65 o 
  -3   6   7       11.84       14.09     10.74 o 
  -2   6   7        9.79       14.49      5.92 o 
  -1   6   7      159.98      137.45     11.93 o 
   0   6   7       57.38       48.40      5.56 o 
   1   6   7       60.70       53.06      6.01 o 
   2   6   7        5.37        7.07      4.39 o 
   3   6   7        5.03       14.01      4.81 o 
   4   6   7      442.19      458.71     12.31 o 
   5   6   7      170.15      163.93      8.04 o 
   6   6   7       13.79        4.97      4.98 o 
   7   6   7        6.68        3.67      6.76 o 
   8   6   7        3.96       13.77      9.51 o 
  -7   7   7        6.58       17.50      8.09 o 
  -6   7   7       19.35       26.00      8.68 o 
  -5   7   7       15.83       24.64      7.10 o 
  -4   7   7       23.23       17.42      6.80 o 
  -3   7   7       72.15       81.51     11.45 o 
  -2   7   7       92.12       92.15     13.04 o 
  -1   7   7        0.06        6.45      9.75 o 
   0   7   7      164.30      162.98     14.38 o 
   1   7   7       18.58       18.43      5.55 o 
   2   7   7        4.77       13.52      5.69 o 
   3   7   7       73.38       80.16      7.83 o 
   4   7   7      543.77      541.97     16.51 o 
   5   7   7        0.81        9.63      6.05 o 
   6   7   7        0.27       18.60      7.76 o 
  -4   8   7        0.55       -1.58     11.57 o 
  -3   8   7       68.37       39.62     14.50 o 
  -2   8   7        1.53       16.24     12.36 o 
  -1   8   7       17.08       15.81      6.41 o 
   0   8   7        0.17        3.33      6.04 o 
   1   8   7       29.24       27.24      6.65 o 
   2   8   7       10.51       13.34      6.62 o 
   3   8   7        3.56        7.77      5.97 o 
 -12   0   8        2.48       20.60     13.63 o 
 -10   0   8       10.15       26.47     11.73 o 
  -8   0   8      116.49      118.94     13.55 o 
  -6   0   8      151.17      156.03     12.76 o 
  -4   0   8     5924.61     6647.02     94.77 o 
  -2   0   8      444.02      397.24     13.79 o 
   0   0   8        0.30       -0.86      3.57 o 
   2   0   8      461.10      473.15      9.77 o 
   4   0   8       51.90       62.37      5.20 o 
   6   0   8       44.54       43.65      6.02 o 
   8   0   8     1234.94     1210.11     35.98 o 
  10   0   8       14.46       11.62      6.76 o 
 -12   1   8        0.00       -0.24      8.94 o 
 -11   1   8        1.75        2.56      8.01 o 
 -10   1   8       53.92       69.61     11.33 o 
  -9   1   8       42.33       53.20     11.57 o 
  -8   1   8        5.19        1.14      5.80 o 
  -7   1   8       31.23       27.63      6.03 o 
  -6   1   8       63.13       63.20      6.78 o 
  -5   1   8      427.54      413.97     13.39 o 
  -4   1   8     1207.46     1266.52     22.07 o 
  -3   1   8      205.52      197.88      6.07 o 
  -2   1   8     1714.53     1629.39     17.77 o 
  -1   1   8     1902.04     2086.22     17.19 o 
   0   1   8      513.99      506.34      5.50 o 
   1   1   8     1988.03     2022.77     13.95 o 
   2   1   8      190.11      161.47      3.49 o 
   3   1   8        0.79       -1.70      1.95 o 
   4   1   8     1989.31     2010.96     14.57 o 
   5   1   8      881.69      828.29     12.83 o 
   6   1   8      303.00      277.35      7.99 o 
   7   1   8        9.75       17.50      3.85 o 
   8   1   8       32.52       20.86      4.51 o 
   9   1   8       50.14       46.45      4.99 o 
  10   1   8       68.48       62.29      6.01 o 
  11   1   8        1.38       11.35      5.15 o 
 -11   2   8       34.03       65.86     10.75 o 
 -10   2   8        0.92        2.16      9.07 o 
  -9   2   8      119.38      108.08     10.67 o 
  -8   2   8       19.37       11.64      5.22 o 
  -7   2   8       10.32       12.98      4.43 o 
  -6   2   8        2.75        7.77      3.35 o 
  -5   2   8        3.88        3.06      2.43 o 
  -4   2   8      292.37      254.09      6.36 o 
  -3   2   8      154.16      149.43      4.44 o 
  -2   2   8      231.96      227.49      4.34 o 
  -1   2   8      404.82      362.02      6.33 o 
   0   2   8       28.00       45.87      2.50 o 
   1   2   8     2661.78     2598.14     20.58 o 
   2   2   8        0.03       -0.65      1.73 o 
   3   2   8        8.88        5.43      2.05 o 
   4   2   8     1394.85     1424.15     12.29 o 
   5   2   8        5.05       10.89      2.10 o 
   6   2   8      188.82      177.36      7.60 o 
   7   2   8       16.41       18.25      3.51 o 
   8   2   8       13.81       11.59      4.67 o 
   9   2   8        5.03        2.63      4.30 o 
  10   2   8        8.38        2.19      9.15 o 
  11   2   8        0.19        8.48      5.91 o 
 -11   3   8        0.34        1.07     18.62 o 
 -10   3   8       37.45       42.30      7.24 o 
  -9   3   8      260.01      283.10     12.40 o 
  -8   3   8      329.77      336.14     12.49 o 
  -7   3   8      264.69      275.83      8.99 o 
  -6   3   8        1.91        6.53      3.08 o 
  -5   3   8      595.09      561.93     11.67 o 
  -4   3   8       47.83       43.38      3.42 o 
  -3   3   8      490.03      460.19      9.85 o 
  -2   3   8     1200.93     1213.25     11.48 o 
  -1   3   8     1747.71     1992.01     14.59 o 
   0   3   8      672.96      716.57     12.92 o 
   1   3   8     1458.86     1432.56     13.48 o 
   2   3   8       12.58       15.77      2.62 o 
   3   3   8      370.63      370.90      6.40 o 
   4   3   8        8.26        9.19      2.38 o 
   5   3   8       22.09       21.28      3.09 o 
   6   3   8        4.84        9.17      2.95 o 
   7   3   8      176.32      163.24      7.41 o 
   8   3   8        0.36       -4.05      3.85 o 
   9   3   8       13.38        8.53      8.38 o 
  10   3   8       16.50       17.79      7.78 o 
  11   3   8        2.46       12.67      6.65 o 
 -10   4   8       13.51       15.30      6.44 o 
  -9   4   8      152.79      160.43      8.57 o 
  -8   4   8        8.63        8.23      4.94 o 
  -7   4   8       51.94       44.70      5.00 o 
  -6   4   8       16.26       12.38      3.96 o 
  -5   4   8       49.58       50.71      5.12 o 
  -4   4   8      125.63      119.29      4.68 o 
  -3   4   8        2.65        5.46      2.20 o 
  -2   4   8      903.20      900.46     10.16 o 
  -1   4   8       22.90       21.43      5.00 o 
   0   4   8        0.59        6.67      3.13 o 
   1   4   8       95.81      107.70      3.85 o 
   2   4   8       51.54       47.92      3.18 o 
   3   4   8       74.62       76.25      5.64 o 
   4   4   8       75.50       65.49      4.87 o 
   5   4   8       98.68       94.76      5.47 o 
   6   4   8       95.17       94.47      6.68 o 
   7   4   8        1.33        9.78      6.02 o 
   8   4   8       21.33       22.15      6.45 o 
   9   4   8        0.00        3.53      6.54 o 
  10   4   8       67.06       56.40      9.62 o 
  -9   5   8       10.15       24.03      6.72 o 
  -8   5   8       67.28       80.53      6.37 o 
  -7   5   8       14.79       13.07      4.76 o 
  -6   5   8       31.90       40.42      4.26 o 
  -5   5   8       20.81       33.45      4.34 o 
  -4   5   8       20.94       28.96      4.98 o 
  -3   5   8       16.42       19.34      5.14 o 
  -2   5   8      782.41      758.48     16.04 o 
  -1   5   8        0.71        6.90      3.85 o 
   0   5   8       26.71       32.99      4.82 o 
   1   5   8       78.59       84.50      6.29 o 
   2   5   8     3375.21     3425.63     54.07 o 
   3   5   8       34.99       24.47     11.71 o 
   4   5   8      104.33      100.16      6.36 o 
   5   5   8        2.50        4.99      4.64 o 
   6   5   8        9.92       14.81      4.79 o 
   7   5   8        6.87        4.52      6.27 o 
   8   5   8       47.03       48.73      8.32 o 
   9   5   8       18.79       16.30      7.63 o 
  -8   6   8        6.15       17.81      7.35 o 
  -7   6   8       45.98       44.20      8.12 o 
  -6   6   8       46.53       48.60      7.84 o 
  -5   6   8       15.12       14.35      6.23 o 
  -4   6   8       72.52       67.47      8.20 o 
  -3   6   8      166.29      141.98      8.27 o 
  -2   6   8       45.28       44.13      5.36 o 
  -1   6   8      214.91      192.07      8.86 o 
   0   6   8       37.69       35.00      5.38 o 
   1   6   8       45.05       33.92      8.65 o 
   2   6   8      136.35      126.24     11.21 o 
   3   6   8      369.47      351.81     10.90 o 
   4   6   8       56.96       74.88      6.42 o 
   5   6   8       66.37       68.71      6.29 o 
   6   6   8       46.74       61.58      7.32 o 
   7   6   8       12.67       16.17      7.27 o 
   8   6   8        5.02       10.98      7.58 o 
  -6   7   8        0.03       -4.79      6.89 o 
  -5   7   8       94.01       85.07      9.61 o 
  -4   7   8        0.38       11.16      6.59 o 
  -3   7   8      289.97      284.93     14.91 o 
  -2   7   8       12.92       23.23      7.05 o 
  -1   7   8       19.98       14.98      5.85 o 
   0   7   8       13.27       19.27      7.01 o 
   1   7   8       94.07       88.91      8.16 o 
   2   7   8        5.82        4.19      5.41 o 
   3   7   8      163.46      172.67     10.10 o 
   4   7   8       69.55       84.32      8.16 o 
   5   7   8        3.48       14.02      8.09 o 
   6   7   8       13.54       16.10      8.29 o 
  -3   8   8       10.42        4.52      7.42 o 
  -2   8   8      145.78      165.11     12.59 o 
  -1   8   8      109.56      132.09     11.27 o 
   0   8   8       22.24       19.06      6.88 o 
   1   8   8        3.78        4.88      5.75 o 
   2   8   8        6.89       -0.16     10.87 o 
   3   8   8        0.05        5.59      6.45 o 
 -11   0   9       88.27       91.92     16.96 o 
  -9   0   9      103.29      101.03     14.58 o 
  -7   0   9        1.22       -5.23      6.10 o 
  -5   0   9      522.61      462.22     20.05 o 
  -3   0   9      644.32      700.50     20.76 o 
  -1   0   9     3668.93     3781.99     36.23 o 
   1   0   9      571.12      575.21     12.88 o 
   3   0   9      215.43      197.30      8.56 o 
   5   0   9     1241.94     1121.72     21.45 o 
   7   0   9       32.66       32.54      6.11 o 
   9   0   9      190.55      181.39     12.20 o 
  11   0   9        4.63       11.22      7.75 o 
 -12   1   9        0.35        6.90      9.18 o 
 -11   1   9        3.17       -3.44      7.82 o 
 -10   1   9       63.16       64.06     18.86 o 
  -9   1   9       70.31       65.79      9.33 o 
  -8   1   9      182.58      176.24     11.88 o 
  -7   1   9       27.72       27.71      6.29 o 
  -6   1   9      503.80      512.74     16.16 o 
  -5   1   9        7.69        5.51      4.11 o 
  -4   1   9      389.48      437.75     12.61 o 
  -3   1   9        1.27        9.91      4.52 o 
  -2   1   9     1237.17     1228.48     15.27 o 
  -1   1   9     6827.86     7308.92     68.55 o 
   0   1   9     2263.56     2484.43     16.49 o 
   1   1   9       96.08       93.39      2.62 o 
   2   1   9      175.50      177.72      3.86 o 
   3   1   9      166.77      121.27      3.44 o 
   4   1   9     3170.08     3148.09     22.34 o 
   5   1   9      200.86      204.76      6.52 o 
   6   1   9        0.03        4.80      3.07 o 
   7   1   9      169.08      159.31      7.01 o 
   8   1   9      166.16      165.70      7.69 o 
   9   1   9       40.53       41.28      5.43 o 
  10   1   9       13.52       10.75      6.08 o 
  11   1   9       75.62       83.43      7.94 o 
 -11   2   9        6.80        4.51      8.65 o 
 -10   2   9       10.61        9.27      9.51 o 
  -9   2   9       44.59       47.60      8.54 o 
  -8   2   9      145.55      164.22     12.08 o 
  -7   2   9      511.29      477.40     22.51 o 
  -6   2   9       14.10        9.69      3.74 o 
  -5   2   9       30.90       23.21      3.11 o 
  -4   2   9     1624.77     1581.34     17.01 o 
  -3   2   9       82.24       70.93      4.35 o 
  -2   2   9       31.39       35.78      2.77 o 
  -1   2   9     2527.18     2732.88     22.18 o 
   0   2   9     3784.96     3922.71     33.43 o 
   1   2   9      653.64      685.54     17.43 o 
   2   2   9      113.77      103.86      4.20 o 
   3   2   9       40.25       49.14      2.76 o 
   4   2   9       21.27       18.88      3.34 o 
   5   2   9        3.87        5.13      2.94 o 
   6   2   9       12.11       21.80      3.57 o 
   7   2   9       35.87       37.58      3.92 o 
   8   2   9       36.85       42.05      4.64 o 
   9   2   9       15.34       21.86      5.34 o 
  10   2   9        0.89       -2.60      5.21 o 
  11   2   9       24.82       27.21      6.10 o 
 -11   3   9        0.01       17.54     19.30 o 
 -10   3   9       25.19       22.52      8.77 o 
  -9   3   9      133.35      123.28      9.28 o 
  -8   3   9      221.68      207.29     10.19 o 
  -7   3   9      716.13      714.36     14.13 o 
  -6   3   9       93.73       85.45      5.19 o 
  -5   3   9      141.20      138.50      5.67 o 
  -4   3   9        1.45        5.68      2.48 o 
  -3   3   9      114.16      114.36      3.88 o 
  -2   3   9       95.55       84.61      3.25 o 
  -1   3   9        7.43        5.63      2.12 o 
   0   3   9     4056.34     4332.71     39.22 o 
   1   3   9      839.68      873.85     14.58 o 
   2   3   9       65.11       59.28      2.45 o 
   3   3   9      512.39      472.73      7.36 o 
   4   3   9      366.65      361.44      7.05 o 
   5   3   9        4.15        5.43      2.41 o 
   6   3   9       24.97       26.86      4.09 o 
   7   3   9       41.71       46.44      7.05 o 
   8   3   9        8.48        6.71      4.59 o 
   9   3   9        0.12       -0.37      4.94 o 
  10   3   9        0.95        6.92      5.85 o 
 -10   4   9        0.60       -0.60      6.26 o 
  -9   4   9        0.96        4.98      5.33 o 
  -8   4   9        4.39       10.06      4.33 o 
  -7   4   9      118.70      120.10      6.45 o 
  -6   4   9       91.58      100.42      7.34 o 
  -5   4   9      100.16       92.91      5.27 o 
  -4   4   9       32.05       30.48      2.99 o 
  -3   4   9      633.86      624.61      9.16 o 
  -2   4   9      394.59      419.50      6.60 o 
  -1   4   9      213.74      198.18      4.77 o 
   0   4   9      851.29      913.99     16.27 o 
   1   4   9     1247.34     1229.43     36.05 o 
   2   4   9       16.87       15.04      3.85 o 
   3   4   9      707.11      720.85     15.88 o 
   4   4   9       21.63       24.14      3.96 o 
   5   4   9        4.39       -1.56      3.38 o 
   6   4   9        1.07        2.64      5.64 o 
   7   4   9       54.07       79.00      8.96 o 
   8   4   9        3.37        5.51      5.46 o 
   9   4   9        1.71        9.37      6.30 o 
  10   4   9        1.98        1.52      7.19 o 
  -9   5   9        6.10       21.18      6.78 o 
  -8   5   9       23.14       42.40      9.23 o 
  -7   5   9       32.55       38.38      6.11 o 
  -6   5   9       40.75       31.98      6.53 o 
  -5   5   9      196.75      198.79      9.46 o 
  -4   5   9       62.17       60.86      5.82 o 
  -3   5   9       25.71       28.25      4.60 o 
  -2   5   9       23.85       20.15      4.75 o 
  -1   5   9      100.13       90.28      7.50 o 
   0   5   9        1.64       -2.65      3.63 o 
   1   5   9      504.18      475.92     22.41 o 
   2   5   9     1422.30     1348.66     22.43 o 
   3   5   9       23.47       38.63      5.67 o 
   4   5   9       92.71      100.88      9.66 o 
   5   5   9      207.59      220.95      8.48 o 
   6   5   9        6.68        1.82      4.67 o 
   7   5   9       28.08       29.98      6.93 o 
   8   5   9        6.85        6.37      6.78 o 
   9   5   9       17.80       27.12      8.30 o 
  -8   6   9        4.54       13.88     15.65 o 
  -7   6   9        1.19       -3.17      6.67 o 
  -6   6   9        1.27        1.03      6.20 o 
  -5   6   9       45.83       46.01     10.70 o 
  -4   6   9      228.04      214.92     10.12 o 
  -3   6   9        5.69        6.74      4.54 o 
  -2   6   9      147.36      140.75      8.07 o 
  -1   6   9       23.70       29.50      5.05 o 
   0   6   9      162.79      139.48      7.99 o 
   1   6   9       33.42       28.15      5.22 o 
   2   6   9       78.69       71.01      9.35 o 
   3   6   9        0.43       -8.04      5.66 o 
   4   6   9      416.03      434.57     16.10 o 
   5   6   9        6.02        5.08      4.54 o 
   6   6   9       44.68       62.93      7.23 o 
   7   6   9        0.79        4.60      8.20 o 
   8   6   9       14.46       18.48      7.69 o 
  -6   7   9       35.88       53.16      8.82 o 
  -5   7   9        9.41       15.94      6.53 o 
  -4   7   9       17.18       18.53      7.04 o 
  -3   7   9        0.16        2.83      6.38 o 
  -2   7   9      120.38      102.41      9.80 o 
  -1   7   9        6.63       11.49      5.66 o 
   0   7   9       72.69       88.21      9.15 o 
   1   7   9      123.67      123.34     10.19 o 
   2   7   9       25.06       25.22      6.34 o 
   3   7   9        0.26        5.62      8.22 o 
   4   7   9      119.02      148.32     11.01 o 
   5   7   9        0.86       13.32      6.31 o 
   6   7   9       92.20       99.22     10.98 o 
  -3   8   9       12.46       24.94      8.31 o 
  -2   8   9        2.82       -1.46      6.93 o 
  -1   8   9       44.55       52.78     14.22 o 
   0   8   9        4.00        4.68      5.74 o 
   1   8   9       19.04       23.40     13.54 o 
   2   8   9       16.11       18.64      6.56 o 
   3   8   9        8.68       18.23      7.24 o 
 -12   0  10        3.24        3.96     12.28 o 
 -10   0  10       34.64       60.15     13.23 o 
  -8   0  10       85.45       94.06     12.28 o 
  -6   0  10      691.62      714.93     27.10 o 
  -4   0  10      633.26      682.04     22.66 o 
  -2   0  10     4631.56     4774.44     69.42 o 
   0   0  10     2399.86     2577.47     27.69 o 
   2   0  10      397.30      384.71      9.31 o 
   4   0  10     1847.71     1929.87     27.33 o 
   6   0  10      907.00      886.99     20.53 o 
   8   0  10      245.44      222.12     12.37 o 
  10   0  10       40.65       54.97     10.26 o 
 -12   1  10        1.29        3.74      9.38 o 
 -11   1  10       10.95        3.46      8.39 o 
 -10   1  10       37.49       37.59      9.19 o 
  -9   1  10        4.95       -9.31      6.21 o 
  -8   1  10        3.36       12.93      6.19 o 
  -7   1  10       53.98       65.85      7.73 o 
  -6   1  10       58.62       62.55      6.97 o 
  -5   1  10      623.43      624.47     16.48 o 
  -4   1  10      135.55      137.73      7.41 o 
  -3   1  10     5967.78     6432.08     64.15 o 
  -2   1  10      729.25      738.85     11.82 o 
  -1   1  10      376.39      352.17      5.26 o 
   0   1  10        9.24       14.62      4.32 o 
   1   1  10      251.54      217.29      4.52 o 
   2   1  10      211.76      258.79     10.20 o 
   3   1  10      134.66      126.40      3.63 o 
   4   1  10     9025.53     9673.69     61.51 o 
   5   1  10      522.08      538.75     10.36 o 
   6   1  10      370.04      355.51      9.15 o 
   7   1  10      153.44      142.10      6.77 o 
   8   1  10       22.50       27.56      4.62 o 
   9   1  10       32.83       42.78      5.67 o 
  10   1  10        2.59        2.86      4.58 o 
  11   1  10        0.14        1.21      5.19 o 
 -11   2  10        1.22       13.50      8.77 o 
 -10   2  10        1.43       -4.01      8.16 o 
  -9   2  10       16.91       22.73     13.91 o 
  -8   2  10      362.75      364.55     17.00 o 
  -7   2  10       89.12      107.01      9.78 o 
  -6   2  10        1.49        6.33      5.10 o 
  -5   2  10      772.53      769.90     16.26 o 
  -4   2  10       29.48       36.49      6.96 o 
  -3   2  10      160.54      153.44      5.96 o 
  -2   2  10      473.19      478.75      8.31 o 
  -1   2  10     4710.64     5042.88     35.57 o 
   0   2  10       36.01       25.53      6.02 o 
   1   2  10        7.98       14.77      1.50 o 
   2   2  10       20.13       23.70      2.32 o 
   3   2  10      303.83      313.61      5.78 o 
   4   2  10      390.91      354.72      7.25 o 
   5   2  10       32.90       33.95      2.59 o 
   6   2  10       12.72        8.92      3.44 o 
   7   2  10       60.24       66.08      5.29 o 
   8   2  10       73.10       70.68      5.17 o 
   9   2  10       51.54       53.62      6.21 o 
  10   2  10       12.04       16.51      5.75 o 
  11   2  10        0.00       13.48      6.36 o 
 -11   3  10        5.43      -13.17      8.78 o 
 -10   3  10       11.67       14.79      9.02 o 
  -9   3  10       72.47       75.80     10.34 o 
  -8   3  10      124.47      139.53      8.97 o 
  -7   3  10     1890.08     1829.07     27.60 o 
  -6   3  10      140.60      138.76      6.41 o 
  -5   3  10       60.64       68.05      5.82 o 
  -4   3  10      112.26      104.06      5.54 o 
  -3   3  10     1264.23     1267.65     13.02 o 
  -2   3  10      185.10      181.57      5.45 o 
  -1   3  10       32.86       44.68      3.01 o 
   0   3  10      161.11      163.57      7.49 o 
   1   3  10       81.77       79.98      4.98 o 
   2   3  10       66.50       63.62      3.20 o 
   3   3  10       13.81       17.15      3.67 o 
   4   3  10      271.02      255.82      6.08 o 
   5   3  10       50.10       57.20      3.31 o 
   6   3  10      113.33       89.93      5.44 o 
   7   3  10        1.36       11.25      4.74 o 
   8   3  10       25.57       17.72      4.96 o 
   9   3  10       64.65       68.56      8.42 o 
  10   3  10        3.44        7.03      5.79 o 
 -10   4  10        0.03       15.12      6.63 o 
  -9   4  10        0.02        6.04      5.60 o 
  -8   4  10       48.95       55.62      5.71 o 
  -7   4  10       11.51       21.13      7.09 o 
  -6   4  10       32.26       30.16      4.33 o 
  -5   4  10      114.62      114.15      5.10 o 
  -4   4  10      220.14      210.23      6.01 o 
  -3   4  10      142.58      150.83      4.60 o 
  -2   4  10      409.29      381.17      7.95 o 
  -1   4  10       97.98       81.25      5.47 o 
   0   4  10       91.34       85.51      5.69 o 
   1   4  10       14.76       11.64      3.66 o 
   2   4  10       87.31       80.69      5.71 o 
   3   4  10       78.65       65.83      5.64 o 
   4   4  10      539.21      506.68     13.08 o 
   5   4  10       86.86       95.64      5.63 o 
   6   4  10      102.55      100.34     13.39 o 
   7   4  10       22.11       25.25      6.66 o 
   8   4  10       12.65        8.70      7.01 o 
   9   4  10       23.14       31.26     14.78 o 
  10   4  10       15.16       24.41      8.24 o 
  -9   5  10        0.74        7.96     12.82 o 
  -8   5  10       59.21       72.57      9.86 o 
  -7   5  10       18.22       17.97      7.52 o 
  -6   5  10        0.84        3.89      4.81 o 
  -5   5  10        0.18        4.70      4.76 o 
  -4   5  10        5.54        7.68      4.21 o 
  -3   5  10       82.68       93.45      6.71 o 
  -2   5  10       76.04       72.15      5.86 o 
  -1   5  10       50.78       44.02      4.94 o 
   0   5  10      199.48      167.18      8.78 o 
   1   5  10       12.55       10.68      4.09 o 
   2   5  10       83.02       92.66      8.74 o 
   3   5  10       19.47       24.69      5.09 o 
   4   5  10      287.51      289.99      9.60 o 
   5   5  10        7.13       17.46      4.32 o 
   6   5  10       25.64       23.46      6.93 o 
   7   5  10       23.36       10.53      6.66 o 
   8   5  10      112.71      119.17     11.47 o 
   9   5  10        7.33        4.50      7.46 o 
  -8   6  10        2.65       10.32      7.71 o 
  -7   6  10        1.28        8.01      7.09 o 
  -6   6  10       18.61       25.67      7.20 o 
  -5   6  10        0.46       12.09      5.14 o 
  -4   6  10       22.88       18.23      6.00 o 
  -3   6  10        8.71        9.36      6.22 o 
  -2   6  10       35.40       37.22      6.18 o 
  -1   6  10       79.86       84.65      6.83 o 
   0   6  10        0.05        9.15      4.37 o 
   1   6  10       43.23       55.07      6.03 o 
   2   6  10      166.54      154.59      8.85 o 
   3   6  10      176.61      168.21      8.16 o 
   4   6  10        0.01        4.04      4.40 o 
   5   6  10       15.52       21.33      5.89 o 
   6   6  10       17.87       11.51     12.16 o 
   7   6  10        5.37       22.33      8.06 o 
  -6   7  10        1.86       -1.96      6.86 o 
  -5   7  10       44.81       52.99     11.61 o 
  -4   7  10        5.23        7.63      7.04 o 
  -3   7  10      139.06      135.71     29.40 o 
  -2   7  10       42.46       35.05      7.26 o 
  -1   7  10        0.01       -6.07      5.47 o 
   0   7  10        0.21       -4.12      5.28 o 
   1   7  10      153.85      171.33     11.76 o 
   2   7  10        0.01       -2.14      5.09 o 
   3   7  10       74.43       72.13      7.75 o 
   4   7  10        2.18       22.56      6.32 o 
   5   7  10       27.44       34.53      6.20 o 
   6   7  10       39.80       44.37      9.73 o 
  -3   8  10        9.55       10.21      7.59 o 
  -2   8  10       26.59       46.52      8.63 o 
  -1   8  10       61.44       69.52      9.98 o 
   0   8  10       33.02       24.23      8.08 o 
   1   8  10       13.98        5.86     10.07 o 
   2   8  10        0.75       -4.75      8.03 o 
 -11   0  11       95.71      110.94     17.12 o 
  -9   0  11      127.34      140.73     15.85 o 
  -7   0  11       10.21        0.95      5.71 o 
  -5   0  11     2005.08     2103.81     46.91 o 
  -3   0  11     2799.49     3610.29     59.83 o 
  -1   0  11       54.07       53.84      3.86 o 
   1   0  11      589.84      542.32     11.06 o 
   3   0  11      371.65      452.10     82.97 o 
   5   0  11      677.05      634.87     16.01 o 
   7   0  11      689.22      608.09     33.20 o 
   9   0  11       24.02       10.14      6.47 o 
  11   0  11       12.69       14.07      8.09 o 
 -12   1  11        6.09        7.82      9.51 o 
 -11   1  11       12.51       22.19      8.37 o 
 -10   1  11        0.68       -2.21     16.44 o 
  -9   1  11        0.40       -2.50      6.97 o 
  -8   1  11        2.05        7.71      6.45 o 
  -7   1  11       86.26       80.34     15.81 o 
  -6   1  11       69.45       64.95      7.04 o 
  -5   1  11      388.04      381.54     13.14 o 
  -4   1  11       14.45       19.31      4.51 o 
  -3   1  11        1.85       12.94      4.44 o 
  -2   1  11        1.29        5.33      2.45 o 
  -1   1  11      599.82      592.33      7.21 o 
   0   1  11     1739.00     1707.41     13.43 o 
   1   1  11      390.63      358.56      5.38 o 
   2   1  11      172.25      182.47      5.28 o 
   3   1  11       40.37       48.35      4.03 o 
   4   1  11     3406.37     3499.88     24.60 o 
   5   1  11       90.65       97.60      4.99 o 
   6   1  11        1.79       10.87      3.29 o 
   7   1  11      502.49      467.32     11.38 o 
   8   1  11       12.13       29.24      4.82 o 
   9   1  11       34.27       27.13      7.29 o 
  10   1  11       11.92        2.27      4.87 o 
  11   1  11        1.20       11.18      5.37 o 
 -11   2  11        0.12       -4.29      8.34 o 
 -10   2  11       25.23       24.45      8.70 o 
  -9   2  11       55.96       52.86      9.53 o 
  -8   2  11       28.61       23.21      7.87 o 
  -7   2  11      439.56      441.91     16.99 o 
  -6   2  11       25.83       30.32      6.14 o 
  -5   2  11       14.00       10.02      3.78 o 
  -4   2  11      188.02      180.71      7.10 o 
  -3   2  11        4.09        6.91      2.82 o 
  -2   2  11     2093.39     2230.92     22.03 o 
  -1   2  11     1478.44     1699.47     13.38 o 
   0   2  11     8232.42     9028.08     57.21 o 
   1   2  11       75.19       70.83      3.04 o 
   2   2  11     1090.99     1077.97     10.59 o 
   3   2  11      298.59      284.48      5.90 o 
   4   2  11      619.70      614.48      8.79 o 
   5   2  11        0.64        4.93      2.15 o 
   6   2  11      212.19      197.66      7.21 o 
   7   2  11        4.51        0.30      3.86 o 
   8   2  11        0.13        5.26      4.60 o 
   9   2  11        9.31       12.13      4.25 o 
  10   2  11        2.61        2.12      5.53 o 
  11   2  11        3.82        1.70     10.00 o 
 -11   3  11        6.79       13.59      9.91 o 
 -10   3  11        0.16        2.72      7.95 o 
  -9   3  11       10.44       18.34      7.97 o 
  -8   3  11        0.66       15.45      7.93 o 
  -7   3  11       22.52       62.09      9.65 o 
  -6   3  11      303.26      301.36      8.91 o 
  -5   3  11       43.18       42.00      3.95 o 
  -4   3  11       58.29       58.70      3.90 o 
  -3   3  11       14.66       12.37      2.93 o 
  -2   3  11       39.39       31.63      3.04 o 
  -1   3  11      215.73      192.14      6.53 o 
   0   3  11     2442.48     2606.57     22.16 o 
   1   3  11      238.38      223.35      7.68 o 
   2   3  11        0.40        2.08      2.17 o 
   3   3  11      184.46      163.57      5.37 o 
   4   3  11        1.18        4.85      3.37 o 
   5   3  11      202.17      182.34      9.53 o 
   6   3  11        0.62        8.11      3.69 o 
   7   3  11        3.58        8.53      4.14 o 
   8   3  11        5.43       -5.46      4.09 o 
   9   3  11        4.18        5.14      5.08 o 
  10   3  11        0.01        4.58      7.02 o 
 -10   4  11        0.02       -5.72      8.04 o 
  -9   4  11        6.80        9.48      7.63 o 
  -8   4  11        0.54        5.08      4.50 o 
  -7   4  11        5.23        6.09      4.14 o 
  -6   4  11      370.72      369.49     16.17 o 
  -5   4  11     1065.53     1034.84     15.58 o 
  -4   4  11      121.97      121.51      4.80 o 
  -3   4  11       16.12       26.71      3.43 o 
  -2   4  11       29.85       33.31      4.48 o 
  -1   4  11        0.76        2.21      3.08 o 
   0   4  11       56.24       50.95      5.23 o 
   1   4  11      468.67      448.53     11.77 o 
   2   4  11       74.26       81.66      6.01 o 
   3   4  11       13.50        4.93      4.34 o 
   4   4  11      287.65      274.01      9.94 o 
   5   4  11       96.54       94.21      7.17 o 
   6   4  11        1.24        3.85      6.00 o 
   7   4  11       47.73       47.38     10.94 o 
   8   4  11        0.06       -7.15      5.83 o 
   9   4  11       47.12       38.79      8.50 o 
  -9   5  11        1.24        4.20      8.66 o 
  -8   5  11       46.84       48.08      9.24 o 
  -7   5  11       28.15       38.00      6.25 o 
  -6   5  11        3.03        8.28      4.96 o 
  -5   5  11       64.36       82.35      6.98 o 
  -4   5  11      156.77      147.29      8.57 o 
  -3   5  11       21.60       27.87      4.77 o 
  -2   5  11       13.97       14.52      4.15 o 
  -1   5  11      315.45      282.27     10.13 o 
   0   5  11      176.30      153.55     14.29 o 
   1   5  11      129.71      125.58      7.16 o 
   2   5  11       61.61       57.53      8.52 o 
   3   5  11       67.47       59.50      6.55 o 
   4   5  11      315.27      294.12      9.70 o 
   5   5  11       11.09        9.07      4.21 o 
   6   5  11       43.47       31.57      7.24 o 
   7   5  11       42.02       37.39      8.56 o 
   8   5  11        0.70        4.05      7.14 o 
   9   5  11       14.64        6.46      7.84 o 
  -8   6  11        0.06        1.05      6.99 o 
  -7   6  11       11.13       21.48      7.37 o 
  -6   6  11       13.84       11.39      5.87 o 
  -5   6  11        0.26        5.46      4.97 o 
  -4   6  11       37.69       44.58      6.11 o 
  -3   6  11        1.07        8.11      4.70 o 
  -2   6  11      222.72      224.99     10.19 o 
  -1   6  11       56.51       43.01      5.75 o 
   0   6  11       39.51       52.20      6.01 o 
   1   6  11       10.10        6.44      4.45 o 
   2   6  11      118.17      118.07      7.94 o 
   3   6  11        0.98        3.83      6.67 o 
   4   6  11       10.11       12.62      5.45 o 
   5   6  11        4.84       10.55      5.09 o 
   6   6  11        0.19        0.69      6.62 o 
   7   6  11       19.50        5.13      7.37 o 
  -6   7  11        5.87       14.35      8.16 o 
  -5   7  11        7.39        1.08      6.53 o 
  -4   7  11       26.42       19.67      7.75 o 
  -3   7  11        2.87       11.91      6.97 o 
  -2   7  11       76.53       72.06      9.00 o 
  -1   7  11       31.33       29.95      6.89 o 
   0   7  11       19.80       28.70     18.46 o 
   1   7  11       14.81       18.50      6.68 o 
   2   7  11        8.11        7.70      6.38 o 
   3   7  11        7.95        2.66      5.04 o 
   4   7  11       22.91       35.39      7.73 o 
   5   7  11       91.05       98.85      7.87 o 
  -2   8  11        1.37       16.63      7.31 o 
  -1   8  11       35.20       48.15      8.80 o 
   0   8  11       27.99       24.15      8.39 o 
   1   8  11        4.15        8.13      7.20 o 
   2   8  11       23.12       38.83      7.28 o 
 -12   0  12        0.06        7.13     14.03 o 
 -10   0  12        3.11        1.35     10.06 o 
  -8   0  12        0.15       21.32      9.59 o 
  -6   0  12      177.54      148.90     13.47 o 
  -4   0  12      714.13      662.94     22.74 o 
  -2   0  12     2870.83     2990.69     51.67 o 
   0   0  12     1935.73     1777.17     22.65 o 
   2   0  12      325.68      337.58      9.35 o 
   4   0  12      287.27      306.39     13.19 o 
   6   0  12      282.67      254.01     12.04 o 
   8   0  12       90.95       87.77      8.93 o 
  10   0  12       40.01       64.68      9.26 o 
 -11   1  12        1.32        1.00      8.40 o 
 -10   1  12       30.58       19.50     12.96 o 
  -9   1  12       35.89       17.12      7.79 o 
  -8   1  12      269.76      277.12     20.72 o 
  -7   1  12       60.38       55.86      8.68 o 
  -6   1  12       28.37       34.11      5.72 o 
  -5   1  12      399.56      380.61     13.35 o 
  -4   1  12      738.02      672.93     33.32 o 
  -3   1  12     1518.38     1586.29     34.51 o 
  -2   1  12     1279.42     1327.71     17.25 o 
  -1   1  12      660.56      713.53      8.37 o 
   0   1  12      171.62      173.10      4.57 o 
   1   1  12      200.75      173.31      3.93 o 
   2   1  12       20.38       15.89      1.94 o 
   3   1  12     4875.30     5046.61     31.66 o 
   4   1  12      688.61      621.74     10.54 o 
   5   1  12        4.56        8.46      3.08 o 
   6   1  12        3.01       15.17      3.53 o 
   7   1  12      157.66      169.82      7.44 o 
   8   1  12      455.86      455.28     12.21 o 
   9   1  12       10.92        8.31      4.70 o 
  10   1  12        5.28       17.68      6.24 o 
  11   1  12        5.78       18.09      5.69 o 
 -11   2  12       10.36       12.63      9.35 o 
 -10   2  12        0.01       -4.99      7.55 o 
  -9   2  12        0.15      -10.54      7.03 o 
  -8   2  12        0.19       -8.49      8.04 o 
  -7   2  12      240.65      225.30     27.02 o 
  -6   2  12       61.57       54.61      6.98 o 
  -5   2  12       58.90       54.47      5.02 o 
  -4   2  12        0.44        0.22      3.36 o 
  -3   2  12      112.90      119.79      4.97 o 
  -2   2  12      981.28     1103.89     13.93 o 
  -1   2  12        2.37        1.66      1.64 o 
   0   2  12     6599.49     7182.48     57.21 o 
   1   2  12     3741.14     3862.44     24.62 o 
   2   2  12      102.46       95.52      3.35 o 
   3   2  12     1334.47     1330.60     23.06 o 
   4   2  12       79.00       84.94      3.77 o 
   5   2  12      251.49      259.68      6.13 o 
   6   2  12      127.15      117.42      6.12 o 
   7   2  12       50.82       51.54      6.27 o 
   8   2  12       73.13       68.62      6.87 o 
   9   2  12       91.39       85.32      6.23 o 
  10   2  12        3.02        8.08      5.77 o 
 -11   3  12        4.67        9.12      9.15 o 
 -10   3  12        0.07        2.75      7.98 o 
  -9   3  12       12.66        5.83      8.12 o 
  -8   3  12      199.09      181.84     12.93 o 
  -7   3  12     1082.83     1031.24     45.60 o 
  -6   3  12        0.38       20.85      5.68 o 
  -5   3  12       77.13       90.97      7.08 o 
  -4   3  12      731.27      690.56     12.46 o 
  -3   3  12      291.12      274.64      7.43 o 
  -2   3  12      577.47      586.51     13.36 o 
  -1   3  12        9.59       11.53      2.49 o 
   0   3  12      316.53      353.91      6.83 o 
   1   3  12       31.73       17.65      2.41 o 
   2   3  12      563.43      547.09      9.16 o 
   3   3  12      400.88      368.51      8.04 o 
   4   3  12      303.39      289.21      7.72 o 
   5   3  12        7.66       13.61      2.97 o 
   6   3  12       19.48       26.38      6.98 o 
   7   3  12       88.21       82.46      7.27 o 
   8   3  12       30.55       27.24      5.34 o 
   9   3  12        4.10       -0.12      5.82 o 
  10   3  12        0.16        1.41      7.58 o 
 -10   4  12        0.35       -3.94      7.89 o 
  -9   4  12        5.16       10.22      7.89 o 
  -8   4  12        0.21       -4.67      5.59 o 
  -7   4  12       16.97       29.51      4.78 o 
  -6   4  12      175.13      197.24      7.61 o 
  -5   4  12      108.43      114.20      5.32 o 
  -4   4  12       27.80       33.47      3.91 o 
  -3   4  12      483.00      451.52     10.10 o 
  -2   4  12      328.60      331.65     10.48 o 
  -1   4  12        4.03        5.02      3.45 o 
   0   4  12      615.57      630.00     14.07 o 
   1   4  12       81.84       99.57      9.52 o 
   2   4  12      584.37      550.97     13.48 o 
   3   4  12       53.41       51.72      5.48 o 
   4   4  12      223.75      228.01     16.52 o 
   5   4  12       45.79       53.15      4.79 o 
   6   4  12       81.29       67.09      8.15 o 
   7   4  12       15.22       15.09      6.63 o 
   8   4  12       11.51       14.17      7.04 o 
   9   4  12        0.79       10.64      7.03 o 
  -9   5  12       20.48       19.17      9.24 o 
  -8   5  12       71.41       76.04     10.40 o 
  -7   5  12        0.70       10.27      5.21 o 
  -6   5  12        8.49       -3.01      4.84 o 
  -5   5  12       24.56       24.18      5.41 o 
  -4   5  12      215.46      203.25     10.16 o 
  -3   5  12       14.65       15.79      4.66 o 
  -2   5  12        4.58        6.98      5.79 o 
  -1   5  12        5.83       17.09      4.56 o 
   0   5  12       43.06       49.75      5.54 o 
   1   5  12        2.88        8.03      4.08 o 
   2   5  12       32.67       29.61      5.57 o 
   3   5  12       21.72       23.44      5.88 o 
   4   5  12      598.40      562.80     24.56 o 
   5   5  12       76.84       76.08      5.94 o 
   6   5  12       52.28       51.80      8.24 o 
   7   5  12       10.88       11.77      7.29 o 
   8   5  12        6.84       13.22      7.75 o 
  -8   6  12        6.21        8.34      7.42 o 
  -7   6  12       22.68       27.24      6.99 o 
  -6   6  12        1.94       -2.12      5.59 o 
  -5   6  12       18.33       16.87      5.73 o 
  -4   6  12        3.86        3.80      6.29 o 
  -3   6  12      273.38      252.95     11.08 o 
  -2   6  12        7.21       10.73      6.23 o 
  -1   6  12       11.30       10.89      4.75 o 
   0   6  12       24.34       23.21      5.06 o 
   1   6  12      103.99      103.24      7.57 o 
   2   6  12        3.12        6.71      4.73 o 
   3   6  12       82.75       83.34      7.57 o 
   4   6  12        0.08        1.33      4.59 o 
   5   6  12      145.69      168.20      8.61 o 
   6   6  12        4.21        9.33      6.89 o 
   7   6  12        0.98       15.23      7.62 o 
  -6   7  12        0.64        3.78      7.25 o 
  -5   7  12        3.83        1.87      6.70 o 
  -4   7  12       11.85       13.26      7.25 o 
  -3   7  12      110.19      107.34     10.58 o 
  -2   7  12       23.95       18.15      6.55 o 
  -1   7  12       59.62       42.27     11.29 o 
   0   7  12       12.21       29.93     16.64 o 
   1   7  12      202.47      232.00     13.87 o 
   2   7  12        8.03        5.15      6.39 o 
   3   7  12       47.62       50.62      6.26 o 
   4   7  12        8.02        4.24      5.18 o 
   5   7  12        0.55       11.37      6.26 o 
  -2   8  12       16.95       24.57      8.24 o 
  -1   8  12       21.88       29.18      8.03 o 
   0   8  12       44.14       61.70     18.38 o 
   1   8  12       10.83       20.55      6.85 o 
 -11   0  13        6.66       -3.96     11.33 o 
  -9   0  13        3.68       10.22     10.62 o 
  -7   0  13       14.14       15.29      8.88 o 
  -5   0  13      195.29      229.57     14.98 o 
  -3   0  13       18.10       40.10      6.34 o 
  -1   0  13        6.93        8.79      4.87 o 
   1   0  13       20.16       15.88      3.19 o 
   3   0  13     2981.96     3036.02     36.32 o 
   5   0  13      376.53      362.70     12.43 o 
   7   0  13        3.58        6.81     10.10 o 
   9   0  13        6.03       -0.90     11.85 o 
  11   0  13        4.51       21.47     10.34 o 
 -11   1  13       12.64        1.27     16.72 o 
 -10   1  13        0.01       14.77      7.84 o 
  -9   1  13       14.43       13.76      7.42 o 
  -8   1  13       17.10       19.03      8.04 o 
  -7   1  13        6.02        7.80      5.84 o 
  -6   1  13       24.90       21.92      5.74 o 
  -5   1  13        1.94        0.26      4.09 o 
  -4   1  13      355.29      394.46     12.93 o 
  -3   1  13        0.17        9.46      3.73 o 
  -2   1  13     1738.31     1900.67     22.04 o 
  -1   1  13     1074.69     1001.57     11.63 o 
   0   1  13       16.45       15.46      2.93 o 
   1   1  13      152.78      154.18      3.93 o 
   2   1  13       17.85       14.00      2.24 o 
   3   1  13       13.70       19.16      2.77 o 
   4   1  13       93.50      101.53      4.66 o 
   5   1  13       46.86       54.13      8.04 o 
   6   1  13      683.58      611.52     19.52 o 
   7   1  13        9.76       18.78      4.45 o 
   8   1  13        8.12       19.09      4.60 o 
   9   1  13       42.28       43.45      5.62 o 
  10   1  13        3.06        4.86      5.82 o 
  11   1  13        2.15        8.46      5.56 o 
 -11   2  13        0.29       12.29      8.79 o 
 -10   2  13       14.47        0.68      8.25 o 
  -9   2  13        0.50        2.27      7.49 o 
  -8   2  13       29.58       19.42      7.45 o 
  -7   2  13       95.18       97.09      9.75 o 
  -6   2  13       24.39       24.79      6.28 o 
  -5   2  13      478.07      467.23     15.33 o 
  -4   2  13      182.14      194.70      7.73 o 
  -3   2  13      262.88      252.05      7.01 o 
  -2   2  13       59.94       54.43      3.64 o 
  -1   2  13      259.56      248.96      4.65 o 
   0   2  13      307.76      371.40     10.89 o 
   1   2  13        9.45       16.57      2.18 o 
   2   2  13     1535.31     1458.07     13.27 o 
   3   2  13       77.64       82.84      3.57 o 
   4   2  13      168.69      162.72      4.82 o 
   5   2  13       15.46       11.94      3.29 o 
   6   2  13      673.90      627.03     13.89 o 
   7   2  13        1.47       -1.79      3.69 o 
   8   2  13       28.64       42.13      5.21 o 
   9   2  13        1.87       -0.65      4.12 o 
  10   2  13        8.12        4.43      5.75 o 
 -11   3  13        0.70        1.19      9.19 o 
 -10   3  13       29.78       36.45      9.81 o 
  -9   3  13      186.78      167.37     13.47 o 
  -8   3  13       88.19       86.76     10.44 o 
  -7   3  13      883.00      864.64     24.58 o 
  -6   3  13      754.71      741.78     17.04 o 
  -5   3  13     2564.94     2522.56     31.62 o 
  -4   3  13       33.62       36.67      4.10 o 
  -3   3  13       22.23       17.22      3.23 o 
  -2   3  13      420.00      358.96      8.12 o 
  -1   3  13       18.56       30.05      3.09 o 
   0   3  13       20.24       21.73      2.61 o 
   1   3  13       11.45       19.77      3.77 o 
   2   3  13      193.05      197.67      7.69 o 
   3   3  13       20.86       22.91      3.30 o 
   4   3  13      155.63      148.02      7.35 o 
   5   3  13       20.48       21.46      3.67 o 
   6   3  13       29.28       38.05      7.25 o 
   7   3  13      164.70      150.47      7.37 o 
   8   3  13      158.00      133.64      9.18 o 
   9   3  13        0.06       -0.88      6.66 o 
  10   3  13        1.30        5.89      8.00 o 
 -10   4  13        1.81       -7.64     13.83 o 
  -9   4  13       40.09       50.30     12.60 o 
  -8   4  13       47.26       38.37      6.77 o 
  -7   4  13       21.20       17.32      5.72 o 
  -6   4  13      105.32       93.12      7.33 o 
  -5   4  13      587.06      588.90     12.88 o 
  -4   4  13      154.42      155.76      6.77 o 
  -3   4  13       72.50       62.00      5.74 o 
  -2   4  13        5.13        3.18      3.88 o 
  -1   4  13       18.96       18.74      4.03 o 
   0   4  13       22.83       32.32      4.75 o 
   1   4  13       93.97       90.78      6.24 o 
   2   4  13     1181.39     1190.27     20.44 o 
   3   4  13      610.47      622.10     14.78 o 
   4   4  13      361.84      314.80     11.03 o 
   5   4  13        1.03       -3.83      4.22 o 
   6   4  13        0.00        3.07      5.62 o 
   7   4  13       25.45       28.76      7.49 o 
   8   4  13        0.30        1.98      7.37 o 
   9   4  13       58.29       65.59     10.07 o 
  -9   5  13        0.12       16.51      8.44 o 
  -8   5  13        0.16       16.62      5.89 o 
  -7   5  13       34.30       52.24      6.97 o 
  -6   5  13        2.14        8.61      5.25 o 
  -5   5  13       24.46       31.44      5.74 o 
  -4   5  13       69.29       73.61      6.79 o 
  -3   5  13        2.07        3.72      4.38 o 
  -2   5  13        5.03        3.71      4.09 o 
  -1   5  13      573.72      533.36     23.90 o 
   0   5  13        1.12        0.66      4.81 o 
   1   5  13       76.99       67.60      6.03 o 
   2   5  13       78.87       63.25      6.00 o 
   3   5  13      206.37      203.86      9.72 o 
   4   5  13      492.80      448.86     13.88 o 
   5   5  13        0.16        1.79      4.82 o 
   6   5  13      136.00      139.81     11.44 o 
   7   5  13        0.04        3.20      6.53 o 
   8   5  13        1.22       -0.80      7.12 o 
  -8   6  13        1.48        6.03      9.79 o 
  -7   6  13        0.17       -3.70      6.20 o 
  -6   6  13       24.73       25.02      7.52 o 
  -5   6  13       35.19       41.65      7.97 o 
  -4   6  13       41.38       50.85      6.55 o 
  -3   6  13        5.74        7.09      4.99 o 
  -2   6  13      254.63      241.47     10.78 o 
  -1   6  13       19.39       20.18      5.12 o 
   0   6  13      143.20      153.12      9.78 o 
   1   6  13        3.08        6.11      4.69 o 
   2   6  13      126.86      121.32     13.95 o 
   3   6  13        0.12       -0.66      4.73 o 
   4   6  13       15.29       19.25      7.32 o 
   5   6  13       21.10       25.02      6.10 o 
   6   6  13        2.32        6.11     10.42 o 
   7   6  13       62.07       71.60     16.48 o 
  -6   7  13       36.97       40.71      8.99 o 
  -5   7  13       51.15       64.30      9.50 o 
  -4   7  13        0.54       -1.51      6.76 o 
  -3   7  13        0.09        0.88      6.43 o 
  -2   7  13       73.08       74.49      9.20 o 
  -1   7  13       56.08       50.50      8.28 o 
   0   7  13       33.47       30.30      7.77 o 
   1   7  13       15.00       22.88      6.00 o 
   2   7  13        0.29        1.07      5.49 o 
   3   7  13        1.15        2.46      4.87 o 
   4   7  13       19.02       10.30      8.72 o 
   5   7  13       17.44       24.12      6.99 o 
  -1   8  13        1.99       -8.97      6.13 o 
   0   8  13      100.78      100.41     11.00 o 
 -10   0  14        0.94       11.81     11.89 o 
  -8   0  14      226.88      212.05     18.70 o 
  -6   0  14        0.64       -7.29      6.02 o 
  -4   0  14       11.97       17.83      6.50 o 
  -2   0  14      388.02      444.48     11.38 o 
   0   0  14     1395.52     1386.52     27.73 o 
   2   0  14       88.77       97.14      5.73 o 
   4   0  14      242.07      260.53      9.99 o 
   6   0  14      121.39      120.81      8.47 o 
   8   0  14        1.31        1.26      5.63 o 
  10   0  14        0.09        1.06      7.56 o 
 -11   1  14        3.15        6.98     15.77 o 
 -10   1  14       16.33       16.86      8.51 o 
  -9   1  14        0.01        1.70      6.52 o 
  -8   1  14       14.80       22.15      6.81 o 
  -7   1  14      105.79      103.99      9.58 o 
  -6   1  14      176.60      179.31     10.22 o 
  -5   1  14        0.95       10.26      4.53 o 
  -4   1  14      492.20      526.57     15.61 o 
  -3   1  14      129.30      131.12     11.45 o 
  -2   1  14      173.87      187.97     10.03 o 
  -1   1  14       22.45       23.09      2.56 o 
   0   1  14       16.92       18.76      2.28 o 
   1   1  14      474.45      475.82      7.85 o 
   2   1  14        0.10        4.05      2.15 o 
   3   1  14      194.56      181.95      5.63 o 
   4   1  14        0.91        6.69      2.58 o 
   5   1  14       38.63       47.17      4.30 o 
   6   1  14      200.66      169.07      8.69 o 
   7   1  14      522.36      460.00     16.96 o 
   8   1  14        0.03        8.38      4.23 o 
   9   1  14       80.69       70.78      6.87 o 
  10   1  14       31.48       30.27      5.93 o 
 -11   2  14        0.82        0.94      9.28 o 
 -10   2  14        0.93       15.28      8.44 o 
  -9   2  14        5.66       10.90      7.39 o 
  -8   2  14       24.81       15.15      7.28 o 
  -7   2  14      264.87      270.43     14.21 o 
  -6   2  14       10.51       14.38      6.22 o 
  -5   2  14      170.18      172.18     15.69 o 
  -4   2  14       33.48       34.84      4.60 o 
  -3   2  14      683.90      637.59     11.31 o 
  -2   2  14      105.73      102.19      4.94 o 
  -1   2  14      268.85      237.78      4.76 o 
   0   2  14      944.08      961.38     12.90 o 
   1   2  14      330.26      315.87      5.24 o 
   2   2  14       65.74       68.13      3.26 o 
   3   2  14       12.35       14.75      4.02 o 
   4   2  14       48.98       51.70      3.33 o 
   5   2  14       73.15       69.73      5.19 o 
   6   2  14      582.12      530.28     11.82 o 
   7   2  14       11.38       17.16      5.24 o 
   8   2  14       27.28       23.69      4.55 o 
   9   2  14       15.42        9.52      5.01 o 
  10   2  14        0.71       12.11      4.87 o 
 -10   3  14       22.16       38.17      9.73 o 
  -9   3  14       33.19       37.57      9.27 o 
  -8   3  14       36.71       38.24      8.87 o 
  -7   3  14       18.89       18.80      8.68 o 
  -6   3  14      495.35      506.83     21.69 o 
  -5   3  14      537.30      498.62     13.71 o 
  -4   3  14       31.18       31.84      4.35 o 
  -3   3  14      808.46      786.57     14.21 o 
  -2   3  14      194.58      193.55      6.41 o 
  -1   3  14        2.13        5.74      3.37 o 
   0   3  14      262.03      244.66      6.33 o 
   1   3  14        0.23        6.21      2.51 o 
   2   3  14      198.91      196.26      6.02 o 
   3   3  14       54.54       50.44      3.99 o 
   4   3  14      114.17      106.92      7.67 o 
   5   3  14       83.23       70.33     11.22 o 
   6   3  14       16.19       13.69      4.95 o 
   7   3  14       50.83       65.73      9.17 o 
   8   3  14       18.81       14.02      7.77 o 
   9   3  14        1.29        8.50      7.48 o 
  10   3  14        0.38       12.96      8.34 o 
 -10   4  14        4.02       -0.87      8.84 o 
  -9   4  14       30.94       27.43      9.51 o 
  -8   4  14      112.95      127.66      9.21 o 
  -7   4  14        5.51        6.94      5.62 o 
  -6   4  14        1.04        4.98      4.08 o 
  -5   4  14      623.00      615.78     15.01 o 
  -4   4  14       16.53       23.28      4.08 o 
  -3   4  14       47.68       41.26      7.19 o 
  -2   4  14        4.87        5.10      3.85 o 
  -1   4  14       32.20       23.83      4.38 o 
   0   4  14      769.93      692.69     15.26 o 
   1   4  14      417.58      417.28     12.01 o 
   2   4  14       19.65       19.49      4.71 o 
   3   4  14      457.94      460.17     19.26 o 
   4   4  14      949.72      939.50     18.74 o 
   5   4  14       75.69       79.08      6.72 o 
   6   4  14       39.44       46.59      7.94 o 
   7   4  14        1.44        1.21      6.33 o 
   8   4  14        1.43        5.38      7.04 o 
   9   4  14        1.57        9.95      7.55 o 
  -9   5  14       42.98       52.87     10.12 o 
  -8   5  14       35.98       42.68      7.37 o 
  -7   5  14        3.25        4.06      5.66 o 
  -6   5  14        1.73       13.09      8.09 o 
  -5   5  14        3.12        7.64      4.52 o 
  -4   5  14        4.41        2.91      4.51 o 
  -3   5  14       65.46       47.55      5.98 o 
  -2   5  14        2.70        1.49      4.06 o 
  -1   5  14        1.16        6.60      4.61 o 
   0   5  14       11.28        5.43      3.85 o 
   1   5  14        2.30        8.39      3.84 o 
   2   5  14        5.58        5.52      4.83 o 
   3   5  14       20.52       18.88      6.99 o 
   4   5  14      267.34      278.02     14.24 o 
   5   5  14       28.12       38.38      5.83 o 
   6   5  14      100.85      103.94     10.57 o 
   7   5  14        0.01        0.63      6.94 o 
   8   5  14        8.31       13.32      7.75 o 
  -7   6  14       20.94       28.28      7.14 o 
  -6   6  14       42.29       56.20      7.54 o 
  -5   6  14       29.54       43.25      9.41 o 
  -4   6  14       22.28       16.03      5.90 o 
  -3   6  14      115.54       97.12      8.04 o 
  -2   6  14        6.79       15.99      5.27 o 
  -1   6  14       32.49       37.55      5.77 o 
   0   6  14      162.90      143.24      8.68 o 
   1   6  14        0.97        3.21      4.77 o 
   2   6  14        3.64        8.11      4.80 o 
   3   6  14       28.12       38.23      6.10 o 
   4   6  14        0.71        8.58      4.81 o 
   5   6  14      239.90      243.82     14.46 o 
   6   6  14        1.28       16.75      7.78 o 
   7   6  14        0.25        7.79      7.64 o 
  -5   7  14       17.86       22.04      8.34 o 
  -4   7  14        0.36        1.58      7.29 o 
  -3   7  14      105.49      113.37     11.02 o 
  -2   7  14       14.87       25.39      7.22 o 
  -1   7  14       29.73       23.46      9.91 o 
   0   7  14       74.01       90.15      8.16 o 
   1   7  14      203.83      222.79     11.39 o 
   2   7  14        7.39       12.76      6.80 o 
   3   7  14       34.05       40.02      7.92 o 
   4   7  14        0.48       11.72      5.60 o 
   5   7  14        0.47       -2.39      8.56 o 
 -11   0  15       12.69       -8.88     11.65 o 
  -9   0  15      922.37      818.10     37.56 o 
  -7   0  15        1.36        7.53      8.00 o 
  -5   0  15     1294.67     1293.32     37.24 o 
  -3   0  15      412.89      357.22     17.43 o 
  -1   0  15     4671.39     5279.96     78.93 o 
   1   0  15      239.21      236.84      8.57 o 
   3   0  15      270.61      257.79      9.58 o 
   5   0  15        9.16        5.46      4.17 o 
   7   0  15      721.30      704.94     32.81 o 
   9   0  15       13.68       16.52      7.47 o 
 -11   1  15        4.76       -0.28     15.45 o 
 -10   1  15        9.48        4.49      8.11 o 
  -9   1  15       56.25       56.44      9.35 o 
  -8   1  15       35.92       30.01     11.01 o 
  -7   1  15      136.68      139.80     10.48 o 
  -6   1  15      190.68      160.09     29.16 o 
  -5   1  15       40.45       39.99      6.02 o 
  -4   1  15        0.27        3.53      4.62 o 
  -3   1  15      169.47      167.98      9.68 o 
  -2   1  15     1258.53     1392.06     15.43 o 
  -1   1  15      704.15      787.88     10.85 o 
   0   1  15       72.80       79.80      4.96 o 
   1   1  15      559.58      540.21      8.72 o 
   2   1  15     1160.57     1169.84     13.97 o 
   3   1  15      157.32      143.83      5.26 o 
   4   1  15        1.10        5.25      2.67 o 
   5   1  15      237.84      215.77      7.17 o 
   6   1  15      309.18      276.68      8.68 o 
   7   1  15       70.70       68.95      5.53 o 
   8   1  15        0.41       10.17      4.32 o 
   9   1  15        7.88        2.94      4.90 o 
  10   1  15       20.39       23.66      5.89 o 
 -11   2  15        2.08       32.07      9.92 o 
 -10   2  15        3.88       28.01      8.90 o 
  -9   2  15        6.74       18.10      8.91 o 
  -8   2  15      151.30      138.01     27.14 o 
  -7   2  15       23.71       18.25      7.06 o 
  -6   2  15      235.81      224.53     13.67 o 
  -5   2  15      681.92      623.19     18.21 o 
  -4   2  15      537.65      504.39     20.60 o 
  -3   2  15        2.40        5.09      2.82 o 
  -2   2  15      407.83      393.46      7.42 o 
  -1   2  15     1120.73     1145.32     14.28 o 
   0   2  15     1154.27     1080.40     10.54 o 
   1   2  15      342.19      340.87      5.70 o 
   2   2  15     2420.48     2427.93     19.22 o 
   3   2  15       12.98        8.76      3.21 o 
   4   2  15        0.19        5.74      2.59 o 
   5   2  15       60.98       56.90      4.47 o 
   6   2  15      759.37      752.68     15.44 o 
   7   2  15       28.73       30.93      6.34 o 
   8   2  15       32.81       34.92      7.74 o 
   9   2  15        2.11        2.64      4.77 o 
  10   2  15        4.85        8.73      5.06 o 
 -10   3  15        0.37       -6.83      8.62 o 
  -9   3  15        2.59        1.65      7.50 o 
  -8   3  15        2.82       -6.57      6.36 o 
  -7   3  15       17.23       21.75      7.40 o 
  -6   3  15        3.56        4.36      5.42 o 
  -5   3  15        5.11       23.80      4.84 o 
  -4   3  15       61.28       63.21      5.01 o 
  -3   3  15      352.04      330.76      8.71 o 
  -2   3  15      166.05      159.17      7.70 o 
  -1   3  15      283.80      282.38      8.89 o 
   0   3  15      485.96      504.37     11.24 o 
   1   3  15       17.95       22.65      3.04 o 
   2   3  15       34.59       32.88      4.19 o 
   3   3  15       48.95       54.06      4.39 o 
   4   3  15      127.18      138.15      7.19 o 
   5   3  15       49.18       45.40      7.41 o 
   6   3  15       77.30       62.89      8.38 o 
   7   3  15        1.75        1.50      6.59 o 
   8   3  15       19.71       13.81      7.52 o 
   9   3  15        0.58       -0.16      7.38 o 
 -10   4  15        7.88       13.62     17.83 o 
  -9   4  15       18.46       13.59     16.28 o 
  -8   4  15        0.00       -7.88      6.64 o 
  -7   4  15        0.89       15.84      5.82 o 
  -6   4  15        2.60        7.49      5.31 o 
  -5   4  15      615.03      608.13     13.65 o 
  -4   4  15       89.51       84.22      9.49 o 
  -3   4  15      176.84      190.97     11.11 o 
  -2   4  15       33.02       29.23      4.68 o 
  -1   4  15       32.32       41.03      8.89 o 
   0   4  15       65.93       70.67      5.90 o 
   1   4  15        1.56        4.83      3.90 o 
   2   4  15     1059.99      934.75    105.63 o 
   3   4  15     1565.12     1538.45     37.21 o 
   4   4  15        1.77        5.45      4.79 o 
   5   4  15       65.84       63.74      8.66 o 
   6   4  15      175.50      182.25     12.47 o 
   7   4  15        3.07       -6.41      9.07 o 
   8   4  15        0.32       -9.48      6.32 o 
   9   4  15        3.15        5.94      6.87 o 
  -9   5  15        0.51        4.80      9.83 o 
  -8   5  15        0.14        1.16      6.13 o 
  -7   5  15       25.90       33.84      6.75 o 
  -6   5  15       34.59       47.78      6.84 o 
  -5   5  15        9.52        5.19      5.73 o 
  -4   5  15       17.83       17.49      5.09 o 
  -3   5  15       43.03       45.38      5.86 o 
  -2   5  15        0.48        2.69      5.12 o 
  -1   5  15      162.55      151.84      8.39 o 
   0   5  15       22.51       28.32      4.82 o 
   1   5  15        4.46        7.68      4.34 o 
   2   5  15       23.86       25.14      5.11 o 
   3   5  15        0.58        3.69      4.49 o 
   4   5  15       66.52       68.40      6.77 o 
   5   5  15       10.84       15.11     15.33 o 
   6   5  15        8.03       21.87      7.27 o 
   7   5  15       13.53       16.21      7.63 o 
   8   5  15        1.10       -3.48     18.07 o 
  -7   6  15       18.54       26.31      7.28 o 
  -6   6  15       15.19       29.82      6.82 o 
  -5   6  15       31.07       41.04     15.63 o 
  -4   6  15       12.53       18.27      5.91 o 
  -3   6  15        0.09        2.39      5.00 o 
  -2   6  15      225.18      199.81     10.21 o 
  -1   6  15       19.29       14.92      5.19 o 
   0   6  15        1.47       -0.40      5.06 o 
   1   6  15       33.39       33.04      5.99 o 
   2   6  15      132.19      133.38      8.70 o 
   3   6  15        2.53       11.47      5.47 o 
   4   6  15        9.52       11.52      5.51 o 
   5   6  15       20.99       38.27      8.42 o 
   6   6  15        0.03       16.71      7.82 o 
  -5   7  15       23.99       33.28     12.40 o 
  -4   7  15        2.46       -7.47      7.00 o 
  -3   7  15        0.11      -13.58     12.56 o 
  -2   7  15       26.82       42.02      7.73 o 
  -1   7  15        8.24       11.60      9.42 o 
   0   7  15       91.79       98.28      8.28 o 
   1   7  15       19.25       25.06      6.43 o 
   2   7  15       21.31       24.04      6.51 o 
   3   7  15       16.64       18.57      6.92 o 
   4   7  15        4.10       10.68      5.88 o 
 -10   0  16       11.82      -10.06     10.38 o 
  -8   0  16      107.75      133.13     16.09 o 
  -6   0  16      262.40      243.20     17.43 o 
  -4   0  16        1.67        8.88      6.34 o 
  -2   0  16      127.11      109.72      6.89 o 
   0   0  16     2588.68     2686.05     32.92 o 
   2   0  16      289.62      285.15      9.70 o 
   4   0  16       80.49       80.59      6.64 o 
   6   0  16        1.84        1.71      4.53 o 
   8   0  16        8.98       12.30      8.24 o 
  10   0  16       53.27       70.25     10.27 o 
 -11   1  16        7.10        6.45      8.73 o 
 -10   1  16        1.04        2.80      9.47 o 
  -9   1  16        0.23        2.11      8.91 o 
  -8   1  16        8.18        6.39      5.88 o 
  -7   1  16        1.54        9.06      7.57 o 
  -6   1  16       45.20       51.55      7.27 o 
  -5   1  16      201.77      213.33     13.51 o 
  -4   1  16      498.85      488.21     15.57 o 
  -3   1  16      488.21      473.16     11.46 o 
  -2   1  16      281.65      304.74      7.02 o 
  -1   1  16     1775.85     1922.45     18.85 o 
   0   1  16      268.49      254.14      6.14 o 
   1   1  16     1160.23     1175.82     13.87 o 
   2   1  16        0.29        1.80      2.39 o 
   3   1  16       56.48       57.15      3.84 o 
   4   1  16       14.21       12.51      3.06 o 
   5   1  16        6.22        4.88      3.24 o 
   6   1  16      406.74      394.85     10.46 o 
   7   1  16        0.45        7.85      4.22 o 
   8   1  16      101.17       94.31      6.61 o 
   9   1  16       11.63       11.20      5.15 o 
  10   1  16        6.03        9.43      5.45 o 
 -11   2  16        3.16        4.02      9.20 o 
 -10   2  16        0.02       -5.06      7.82 o 
  -9   2  16        2.70       10.63      7.60 o 
  -8   2  16        7.51        4.21      7.95 o 
  -7   2  16        0.07       -2.96      6.40 o 
  -6   2  16      479.51      427.33     16.90 o 
  -5   2  16      544.26      505.50     16.83 o 
  -4   2  16       18.88       12.70      4.09 o 
  -3   2  16       11.90        9.36      3.98 o 
  -2   2  16       12.18        9.78      2.23 o 
  -1   2  16     2559.55     2766.79     35.28 o 
   0   2  16     1134.91     1206.06     11.75 o 
   1   2  16        0.11        1.02      2.66 o 
   2   2  16      491.34      506.44      7.88 o 
   3   2  16       14.72       12.77      2.53 o 
   4   2  16      159.19      162.38      6.77 o 
   5   2  16      541.73      512.46     10.95 o 
   6   2  16       75.48       76.83      5.49 o 
   7   2  16       55.28       43.82      6.28 o 
   8   2  16        8.92       10.93      4.72 o 
   9   2  16        1.69       -3.44      4.60 o 
  10   2  16        7.60        8.11      5.19 o 
 -10   3  16        0.46        5.81      8.67 o 
  -9   3  16        7.25       19.62      8.48 o 
  -8   3  16       18.98       19.63     13.87 o 
  -7   3  16       41.33       28.35      7.83 o 
  -6   3  16        2.01       -1.36      6.49 o 
  -5   3  16     1521.38     1474.53     28.68 o 
  -4   3  16       54.61       56.89      5.07 o 
  -3   3  16      114.05      101.83      5.53 o 
  -2   3  16      337.93      296.65      8.11 o 
  -1   3  16      487.89      491.09      9.92 o 
   0   3  16     1009.21     1041.84     14.39 o 
   1   3  16      982.75      894.11     13.73 o 
   2   3  16       12.05       18.39      5.06 o 
   3   3  16       28.08       34.59      4.94 o 
   4   3  16       13.81       26.10      4.68 o 
   5   3  16      104.44       91.92      9.27 o 
   6   3  16        2.24        6.97      5.98 o 
   7   3  16        1.32        7.42      7.22 o 
   8   3  16        0.97       -5.20      6.77 o 
   9   3  16        7.58       10.72      7.54 o 
  -9   4  16       17.03       31.72     28.49 o 
  -8   4  16        1.62        3.65      7.92 o 
  -7   4  16        2.01        3.81      5.26 o 
  -6   4  16      315.12      330.00     10.78 o 
  -5   4  16       26.00       33.50      5.83 o 
  -4   4  16       36.32       48.25      6.46 o 
  -3   4  16       36.55       34.60      5.62 o 
  -2   4  16      187.76      156.28      8.21 o 
  -1   4  16        0.15       -0.37      3.71 o 
   0   4  16      107.56      104.34      6.71 o 
   1   4  16        1.49        1.45      3.67 o 
   2   4  16       24.87       18.04      4.61 o 
   3   4  16       35.71       42.19      7.86 o 
   4   4  16       69.92       69.68      6.66 o 
   5   4  16       20.47       21.67     14.94 o 
   6   4  16      355.24      357.05     17.06 o 
   7   4  16       17.39       18.85      8.64 o 
   8   4  16        2.01        6.19      7.12 o 
   9   4  16        0.04        5.88      7.67 o 
  -8   5  16        0.85        6.76      6.17 o 
  -7   5  16        8.35       13.50      6.32 o 
  -6   5  16        0.03        4.59      5.61 o 
  -5   5  16        8.08        8.84      8.08 o 
  -4   5  16       17.62        5.01      5.45 o 
  -3   5  16        0.05        7.03      4.72 o 
  -2   5  16      137.19      115.63      7.77 o 
  -1   5  16        2.16        3.03      4.04 o 
   0   5  16      162.40      158.42      8.58 o 
   1   5  16       55.38       52.72      5.82 o 
   2   5  16        1.35        4.84      4.34 o 
   3   5  16        5.82        6.64      4.56 o 
   4   5  16       27.27       18.95      6.00 o 
   5   5  16       37.19       37.11      8.03 o 
   6   5  16       13.17       14.68      7.16 o 
   7   5  16       18.29       23.39      8.19 o 
   8   5  16       22.24       24.78      8.62 o 
  -7   6  16       45.37       59.03      8.51 o 
  -6   6  16       10.03       16.74      8.23 o 
  -5   6  16        3.35       12.95      6.27 o 
  -4   6  16        5.07        8.86      5.80 o 
  -3   6  16       13.55       12.19      5.19 o 
  -2   6  16        0.07        9.18      5.25 o 
  -1   6  16       98.41       90.83      7.73 o 
   0   6  16        0.94        1.94      4.54 o 
   1   6  16        3.55        8.98      4.93 o 
   2   6  16        0.26       -6.16      4.63 o 
   3   6  16       14.80       19.74      5.62 o 
   4   6  16        2.39        2.11      5.37 o 
   5   6  16       71.57       73.13      9.65 o 
   6   6  16        0.07        7.56      6.74 o 
  -5   7  16        4.23       12.59      8.84 o 
  -4   7  16        2.75        0.98      7.41 o 
  -3   7  16       32.48       27.10      8.56 o 
  -2   7  16        4.89       10.82      5.89 o 
  -1   7  16        2.10        4.65      5.21 o 
   0   7  16       44.83       56.77      7.36 o 
   1   7  16        9.51       12.12      6.11 o 
   2   7  16        1.81        4.07      6.08 o 
   3   7  16      110.00      140.68     10.04 o 
   4   7  16        1.71       -0.06      5.57 o 
 -11   0  17        0.81        3.01     11.73 o 
  -9   0  17       82.88       72.03     14.58 o 
  -7   0  17       15.29       14.90      8.16 o 
  -5   0  17       14.66        6.26      7.29 o 
  -3   0  17      174.33      183.22      8.43 o 
  -1   0  17      322.38      329.36     10.53 o 
   1   0  17      554.88      538.56     13.56 o 
   3   0  17       39.72       35.26      4.83 o 
   5   0  17        5.87       14.18      4.64 o 
   7   0  17      190.71      177.95     11.28 o 
   9   0  17       41.67       30.86      7.94 o 
 -11   1  17        0.15        2.72      9.21 o 
 -10   1  17        1.13       18.65      7.89 o 
  -9   1  17        1.44       -9.61      6.41 o 
  -8   1  17        9.28       10.29      6.80 o 
  -7   1  17      103.54       75.82      8.68 o 
  -6   1  17      118.18      122.53      9.51 o 
  -5   1  17        0.03       -2.10      4.70 o 
  -4   1  17      186.31      189.00     12.48 o 
  -3   1  17       82.26       86.27      6.59 o 
  -2   1  17       44.23       56.23      3.63 o 
  -1   1  17      575.79      533.25      9.39 o 
   0   1  17     1344.40     1371.17     15.43 o 
   1   1  17        5.84       16.20      3.04 o 
   2   1  17      220.02      205.35      5.97 o 
   3   1  17      838.17      826.25     12.63 o 
   4   1  17      112.43      107.22      5.26 o 
   5   1  17       13.77       13.16      3.51 o 
   6   1  17      273.89      243.70      8.37 o 
   7   1  17        0.21       -3.35      3.70 o 
   8   1  17      104.02       99.94      6.85 o 
   9   1  17        5.61        4.99      4.90 o 
  10   1  17        0.82       19.25      5.87 o 
 -11   2  17        5.24        4.73     17.99 o 
 -10   2  17       29.93       39.73     15.77 o 
  -9   2  17        4.79        1.52      7.82 o 
  -8   2  17       20.50       18.64      7.29 o 
  -7   2  17       10.49       15.91      7.17 o 
  -6   2  17       40.82       36.57      7.67 o 
  -5   2  17      284.30      265.80     13.26 o 
  -4   2  17       42.57       38.40      4.94 o 
  -3   2  17        1.05        3.48      3.30 o 
  -2   2  17       35.85       38.88      2.90 o 
  -1   2  17       58.45       65.58      8.04 o 
   0   2  17        5.25       25.91      6.50 o 
   1   2  17      142.01      137.25      4.13 o 
   2   2  17     1243.89     1211.62     12.90 o 
   3   2  17        6.50        8.68      2.59 o 
   4   2  17       91.60       88.69      4.26 o 
   5   2  17       92.71      105.24      6.51 o 
   6   2  17      131.14      116.64      6.24 o 
   7   2  17       81.18       86.92      6.12 o 
   8   2  17      146.87      143.09      7.94 o 
   9   2  17        3.92        6.67      5.22 o 
  10   2  17       19.99       33.97      5.85 o 
 -10   3  17        0.00       10.96      9.31 o 
  -9   3  17        0.88       21.51      8.66 o 
  -8   3  17        3.79       12.41      7.81 o 
  -7   3  17       39.40       49.56     16.05 o 
  -6   3  17      244.09      229.09     12.91 o 
  -5   3  17       34.57       22.40      5.02 o 
  -4   3  17       51.36       52.73      5.24 o 
  -3   3  17       59.75       66.54      6.43 o 
  -2   3  17      152.04      154.54      6.41 o 
  -1   3  17       45.19       46.89      4.03 o 
   0   3  17      255.30      237.81      7.80 o 
   1   3  17       50.48       44.02      5.05 o 
   2   3  17      119.95      112.64      6.81 o 
   3   3  17      180.82      173.15      8.04 o 
   4   3  17      167.79      167.95      8.03 o 
   5   3  17       13.97       18.79     10.66 o 
   6   3  17       17.79       21.46      7.10 o 
   7   3  17       15.64       19.07      9.71 o 
   8   3  17       37.82       25.52      8.99 o 
   9   3  17        0.01        3.42      8.48 o 
  -9   4  17       24.16       33.29     10.22 o 
  -8   4  17       37.17       46.74     12.16 o 
  -7   4  17       18.23       31.59      5.52 o 
  -6   4  17       16.27       23.54      5.98 o 
  -5   4  17      142.82      139.09      8.99 o 
  -4   4  17      582.91      571.27     15.83 o 
  -3   4  17     1144.86     1153.97     26.67 o 
  -2   4  17        2.73        2.57      3.80 o 
  -1   4  17       16.01       18.36      4.59 o 
   0   4  17       16.56        8.25      4.30 o 
   1   4  17      549.75      484.93     13.55 o 
   2   4  17       76.46       65.80      7.78 o 
   3   4  17       14.33       15.63      5.15 o 
   4   4  17      144.23      139.48      8.48 o 
   5   4  17       23.60       30.77      7.74 o 
   6   4  17      203.41      190.95     13.52 o 
   7   4  17        1.08        0.07      7.59 o 
   8   4  17       11.65        0.97      7.57 o 
  -8   5  17       10.32       12.30      6.72 o 
  -7   5  17       30.97       30.52      9.77 o 
  -6   5  17       17.48       15.45      6.16 o 
  -5   5  17        0.43       -6.10      5.08 o 
  -4   5  17       29.76       23.12      5.82 o 
  -3   5  17      176.05      171.25     10.83 o 
  -2   5  17       59.17       47.02      6.03 o 
  -1   5  17       11.93        7.96      8.08 o 
   0   5  17       28.77       32.77      5.41 o 
   1   5  17       49.91       50.09      6.05 o 
   2   5  17        0.62        0.62      4.16 o 
   3   5  17       32.68       34.38      5.82 o 
   4   5  17        1.67        3.60      5.18 o 
   5   5  17        3.26       20.16      7.45 o 
   6   5  17       28.68       27.64      9.75 o 
   7   5  17       24.55       40.14      9.10 o 
  -7   6  17       17.43       24.97      7.59 o 
  -6   6  17       52.63       59.63      8.21 o 
  -5   6  17        9.54       11.16      6.25 o 
  -4   6  17       32.01       32.98      8.18 o 
  -3   6  17        0.01        6.03      4.89 o 
  -2   6  17       10.56        7.84      6.67 o 
  -1   6  17       29.37       31.51      9.05 o 
   0   6  17       16.13       13.21      5.19 o 
   1   6  17       30.77       31.48      5.87 o 
   2   6  17       98.80      101.60      8.24 o 
   3   6  17        8.45        9.93      5.47 o 
   4   6  17        4.55        6.21      5.64 o 
   5   6  17        1.46        4.29      7.29 o 
   6   6  17       10.03       18.99      8.09 o 
  -4   7  17        0.15        8.08      8.26 o 
  -3   7  17        1.46        5.81      5.96 o 
  -2   7  17       24.71       35.61      6.84 o 
  -1   7  17        2.44        3.24      5.82 o 
   0   7  17       49.92       69.61     11.08 o 
   1   7  17       54.95       56.14      7.44 o 
   2   7  17       17.61       28.38      7.46 o 
   3   7  17        1.62        8.13      6.52 o 
 -10   0  18       28.72       14.03     12.44 o 
  -8   0  18       59.43       44.85     12.04 o 
  -6   0  18      402.69      367.05     22.35 o 
  -4   0  18        0.08        9.83      7.29 o 
  -2   0  18        9.65       17.01      3.96 o 
   0   0  18      973.00      971.27     18.72 o 
   2   0  18      475.11      455.28     26.70 o 
   4   0  18      219.83      221.70      9.99 o 
   6   0  18        0.02        7.86      4.91 o 
   8   0  18       25.07       29.26      7.04 o 
  10   0  18       70.87       85.23     10.55 o 
 -11   1  18        1.01       12.91     17.31 o 
 -10   1  18       28.84       28.36     15.69 o 
  -9   1  18        1.28        1.22      6.97 o 
  -8   1  18       11.56       14.39      7.34 o 
  -7   1  18       46.49       35.97      7.50 o 
  -6   1  18        1.09       -0.20     12.01 o 
  -5   1  18      195.72      170.57     10.62 o 
  -4   1  18      104.90      110.44      6.59 o 
  -3   1  18      367.51      347.33      8.27 o 
  -2   1  18       86.75       72.50      4.33 o 
  -1   1  18      132.00      143.96      5.98 o 
   0   1  18      336.52      358.36      7.75 o 
   1   1  18       33.02       25.60      2.92 o 
   2   1  18       35.31       40.62      3.54 o 
   3   1  18      332.39      322.61      8.04 o 
   4   1  18       74.89       64.81      4.57 o 
   5   1  18       40.99       40.83      4.50 o 
   6   1  18        6.12       18.37      3.81 o 
   7   1  18        9.80       19.01      4.46 o 
   8   1  18        9.81       20.14      4.98 o 
   9   1  18        5.34       11.77      5.06 o 
  10   1  18        0.02        3.53      5.42 o 
 -10   2  18        0.07        2.47     17.71 o 
  -9   2  18        0.47        8.48      8.11 o 
  -8   2  18        0.87        7.25      7.31 o 
  -7   2  18       35.46       20.02      7.33 o 
  -6   2  18      172.58      137.93     10.89 o 
  -5   2  18     1304.75     1315.98     38.91 o 
  -4   2  18        2.23       13.87      5.25 o 
  -3   2  18      355.93      354.52     16.81 o 
  -2   2  18       90.61       94.98      4.03 o 
  -1   2  18      240.64      232.91      5.80 o 
   0   2  18       11.46       16.58      2.36 o 
   1   2  18       81.86       82.39      3.43 o 
   2   2  18      418.04      415.83      8.13 o 
   3   2  18       58.68       48.02      3.64 o 
   4   2  18        2.97        6.59      3.31 o 
   5   2  18      427.14      413.89     10.11 o 
   6   2  18        0.09        4.19      3.64 o 
   7   2  18       40.13       53.14      5.31 o 
   8   2  18      232.80      242.97      9.96 o 
   9   2  18       20.17       29.53      5.81 o 
 -10   3  18        0.15        2.72      8.73 o 
  -9   3  18       27.31       23.53      8.64 o 
  -8   3  18        1.79       -2.66      7.38 o 
  -7   3  18       28.21       22.26      8.64 o 
  -6   3  18      140.82      129.36      8.56 o 
  -5   3  18       16.90       18.85      4.85 o 
  -4   3  18      512.82      506.83     12.02 o 
  -3   3  18        6.86       12.83      4.02 o 
  -2   3  18        5.25        7.90      3.90 o 
  -1   3  18      511.41      488.15     10.50 o 
   0   3  18       10.83        8.40      4.22 o 
   1   3  18       80.54       71.34      5.99 o 
   2   3  18      394.84      361.90     16.12 o 
   3   3  18        8.78        4.59      4.89 o 
   4   3  18        7.83       12.09      4.52 o 
   5   3  18       57.63       57.05     13.19 o 
   6   3  18        5.05       -0.25     13.27 o 
   7   3  18       33.17       33.26      8.39 o 
   8   3  18        0.63       -5.18      6.22 o 
   9   3  18       14.66       11.49      8.34 o 
  -9   4  18        0.77       13.49      9.44 o 
  -8   4  18        7.19       28.20      6.63 o 
  -7   4  18       32.34       32.55      8.29 o 
  -6   4  18      117.90      101.78      8.45 o 
  -5   4  18        5.63       -6.61      4.82 o 
  -4   4  18       12.20       17.03      7.59 o 
  -3   4  18      360.11      383.69     14.29 o 
  -2   4  18      194.04      166.72     19.13 o 
  -1   4  18      728.29      647.68     16.06 o 
   0   4  18      104.10       77.21      8.94 o 
   1   4  18       37.11       28.76      5.03 o 
   2   4  18       11.93       18.60      6.15 o 
   3   4  18       11.15       13.21      4.88 o 
   4   4  18       56.75       53.99      6.36 o 
   5   4  18        3.56       10.73      9.19 o 
   6   4  18      195.47      199.68     13.93 o 
   7   4  18       17.11       24.89      8.56 o 
   8   4  18        3.01        0.66     10.02 o 
  -8   5  18        2.75       14.29     11.18 o 
  -7   5  18       24.23       33.41      7.37 o 
  -6   5  18        0.46        6.91      5.70 o 
  -5   5  18       29.02       31.97      6.54 o 
  -4   5  18      136.77      136.06      9.35 o 
  -3   5  18        0.52        7.31      8.93 o 
  -2   5  18       21.39       26.14      7.68 o 
  -1   5  18      116.46       88.28      7.27 o 
   0   5  18      152.67      168.99      9.18 o 
   1   5  18        0.07        2.28      4.47 o 
   2   5  18      122.40      110.85     12.98 o 
   3   5  18        0.03        8.97      7.58 o 
   4   5  18      181.33      173.48     10.76 o 
   5   5  18        0.08        7.70      6.29 o 
   6   5  18       22.14        5.92      7.27 o 
   7   5  18       48.83       37.90      9.04 o 
  -6   6  18        0.66        3.83      7.94 o 
  -5   6  18       10.10       12.33      6.66 o 
  -4   6  18        9.50       17.33      8.56 o 
  -3   6  18       29.45       24.20      6.08 o 
  -2   6  18        1.73       11.06      5.40 o 
  -1   6  18      164.50      155.46      9.72 o 
   0   6  18        1.53       14.98      5.44 o 
   1   6  18       13.22       18.22      5.36 o 
   2   6  18        2.50        8.01      6.26 o 
   3   6  18       23.29       32.58      6.65 o 
   4   6  18        2.61        4.16      5.34 o 
   5   6  18       18.30       20.05      8.11 o 
  -4   7  18        1.71        5.38      6.34 o 
  -3   7  18       12.31        9.39      6.06 o 
  -2   7  18        0.10        1.66      5.95 o 
  -1   7  18        4.16        6.27      5.63 o 
   0   7  18        1.65       -5.27      5.37 o 
   1   7  18        0.32        9.59      6.10 o 
   2   7  18       50.45       58.47      8.11 o 
   3   7  18       77.06       80.08      8.76 o 
 -11   0  19       11.60       40.65     14.03 o 
  -9   0  19       23.00       35.18     11.97 o 
  -7   0  19      110.28       89.94     13.79 o 
  -5   0  19        0.20        0.16      7.45 o 
  -3   0  19      276.36      308.90     26.11 o 
  -1   0  19       18.39       25.36      5.63 o 
   1   0  19      530.00      532.38     14.18 o 
   3   0  19      275.15      288.61     11.13 o 
   5   0  19       17.60       21.90      5.00 o 
   7   0  19       96.00      115.15      9.42 o 
   9   0  19       62.08       67.93      9.40 o 
 -10   1  19        1.91        5.05      8.06 o 
  -9   1  19        5.82       13.15      7.76 o 
  -8   1  19        4.77        1.19      6.74 o 
  -7   1  19      138.66      119.67     10.92 o 
  -6   1  19        8.67       14.91      7.61 o 
  -5   1  19       52.43       52.48      7.49 o 
  -4   1  19        2.05       14.21      4.36 o 
  -3   1  19      290.30      289.74      7.87 o 
  -2   1  19       27.53       25.71      3.19 o 
  -1   1  19       51.33       58.46      3.79 o 
   0   1  19      480.38      508.46      9.37 o 
   1   1  19      139.93      146.38      5.37 o 
   2   1  19        1.54        4.45      2.78 o 
   3   1  19       30.37       35.53      3.66 o 
   4   1  19      427.00      396.45     10.42 o 
   5   1  19      101.81      104.73      5.77 o 
   6   1  19        6.48        7.56      3.96 o 
   7   1  19        3.12        8.53      4.82 o 
   8   1  19       52.45       55.39      5.95 o 
   9   1  19       19.46       33.17      6.00 o 
 -10   2  19       15.25       25.96      9.81 o 
  -9   2  19        0.05       -2.19      7.78 o 
  -8   2  19        0.03        6.94      8.15 o 
  -7   2  19       10.12       -4.35      6.36 o 
  -6   2  19      191.73      166.23     11.71 o 
  -5   2  19      923.69      918.27     19.25 o 
  -4   2  19      550.60      536.67     14.09 o 
  -3   2  19       83.51       73.03      4.56 o 
  -2   2  19      289.93      292.01     10.95 o 
  -1   2  19       87.52       90.31      5.72 o 
   0   2  19      363.84      361.45      8.97 o 
   1   2  19       23.02       21.01      3.42 o 
   2   2  19       62.67       62.39      4.56 o 
   3   2  19       48.79       51.35      5.25 o 
   4   2  19      111.48       92.88      6.53 o 
   5   2  19        0.01        9.08      4.66 o 
   6   2  19        1.46        5.46      4.80 o 
   7   2  19       28.50       28.86      5.98 o 
   8   2  19      380.00      359.90     14.36 o 
   9   2  19        7.94        9.59      6.30 o 
 -10   3  19        8.02       18.37      9.49 o 
  -9   3  19       14.19        9.83     15.57 o 
  -8   3  19        3.67        2.26      7.59 o 
  -7   3  19       56.67       56.54      9.79 o 
  -6   3  19       30.27       30.06      5.95 o 
  -5   3  19      149.03      140.90      8.60 o 
  -4   3  19       37.11       24.57      5.02 o 
  -3   3  19      401.84      406.91     10.72 o 
  -2   3  19      605.94      579.59     14.00 o 
  -1   3  19        3.77       11.81      3.68 o 
   0   3  19        3.75       -2.31      3.87 o 
   1   3  19      182.77      156.05      8.00 o 
   2   3  19       36.53       37.83      5.18 o 
   3   3  19       73.83       70.84      6.34 o 
   4   3  19      163.76      165.48      8.34 o 
   5   3  19       89.40      108.34     10.25 o 
   6   3  19        0.25       -8.33      6.58 o 
   7   3  19        0.66        1.16      7.06 o 
   8   3  19       71.05       58.05      9.94 o 
   9   3  19        1.75       10.82      8.84 o 
  -9   4  19       48.48       47.62     15.93 o 
  -8   4  19       73.44       67.41      9.53 o 
  -7   4  19       16.12       34.72      8.20 o 
  -6   4  19       10.15       14.65      5.90 o 
  -5   4  19        3.97        7.37      6.69 o 
  -4   4  19       99.84       89.24      7.80 o 
  -3   4  19     1142.69     1128.31     22.69 o 
  -2   4  19       26.92       32.95     10.36 o 
  -1   4  19       74.96       81.56      6.94 o 
   0   4  19      109.35       90.51      7.00 o 
   1   4  19       15.21       15.94      8.51 o 
   2   4  19       38.71       40.95      5.62 o 
   3   4  19       88.20       87.25      6.90 o 
   4   4  19      187.35      163.23      9.09 o 
   5   4  19      104.00       88.53     10.33 o 
   6   4  19      136.72      121.27     11.86 o 
   7   4  19       17.56       29.88      9.03 o 
   8   4  19        0.96        3.25      8.45 o 
  -8   5  19        0.71        9.01      8.37 o 
  -7   5  19       36.97       40.55      7.67 o 
  -6   5  19        0.00        1.66      6.05 o 
  -5   5  19        6.25       11.51      5.95 o 
  -4   5  19        1.08        1.74      5.37 o 
  -3   5  19      394.92      390.16     14.15 o 
  -2   5  19       28.95       37.78      5.94 o 
  -1   5  19        0.10        0.07      4.92 o 
   0   5  19       72.90       69.15      6.94 o 
   1   5  19       24.55       28.04      5.67 o 
   2   5  19        0.23        7.06      4.72 o 
   3   5  19       59.90       59.06      6.73 o 
   4   5  19        0.27       11.59      5.66 o 
   5   5  19       38.50       27.82      8.23 o 
   6   5  19       23.89       19.84      8.24 o 
   7   5  19       26.67       13.75      7.73 o 
  -6   6  19        0.19        3.34      6.79 o 
  -5   6  19       17.01       15.83      6.24 o 
  -4   6  19      120.96      124.08     10.33 o 
  -3   6  19        7.05        7.96      5.37 o 
  -2   6  19        7.43        6.90      5.26 o 
  -1   6  19       36.10       39.67      6.78 o 
   0   6  19        2.87        4.53      5.37 o 
   1   6  19       71.29       75.22      9.61 o 
   2   6  19       52.44       63.81      8.15 o 
   3   6  19        7.73        3.57      5.78 o 
   4   6  19        4.59        4.79      6.53 o 
   5   6  19       12.39       18.16      8.01 o 
  -3   7  19       22.74       37.92     11.07 o 
  -2   7  19       39.00       59.59     17.35 o 
  -1   7  19       13.96       18.40      9.19 o 
   0   7  19       86.18       86.06      8.82 o 
   1   7  19       34.38       52.14     10.63 o 
   2   7  19       63.64       80.95     11.01 o 
 -10   0  20       36.28       25.91     13.15 o 
  -8   0  20       48.64       35.90     10.86 o 
  -6   0  20       96.34       90.26     13.31 o 
  -4   0  20      300.45      279.53     11.48 o 
  -2   0  20      321.13      325.56     11.54 o 
   0   0  20      193.56      191.54      8.89 o 
   2   0  20        5.82       11.12      4.27 o 
   4   0  20        9.74        9.38      4.77 o 
   6   0  20        0.14        0.87      5.03 o 
   8   0  20       15.46       23.15      7.02 o 
 -10   1  20        3.02       -5.82      7.87 o 
  -9   1  20       17.12       11.00      7.71 o 
  -8   1  20        2.59       12.65      7.64 o 
  -7   1  20       51.76       38.82      8.28 o 
  -6   1  20       43.18       37.76      7.19 o 
  -5   1  20       16.51       14.54      6.33 o 
  -4   1  20       19.28       10.34      4.23 o 
  -3   1  20      209.60      187.00      7.81 o 
  -2   1  20      241.87      262.16      7.40 o 
  -1   1  20      259.23      245.73      6.88 o 
   0   1  20       68.50       82.61      4.42 o 
   1   1  20      210.38      201.71      6.32 o 
   2   1  20      268.29      246.45      7.16 o 
   3   1  20      235.06      242.11      7.40 o 
   4   1  20       10.02       14.56      3.64 o 
   5   1  20       10.19       12.94      3.63 o 
   6   1  20        0.97        3.98      4.70 o 
   7   1  20        0.11       -3.52      3.95 o 
   8   1  20       13.47        6.23      4.46 o 
   9   1  20       31.45       37.08      8.46 o 
 -10   2  20       17.59       35.10     14.78 o 
  -9   2  20       18.28       33.30      9.52 o 
  -8   2  20        1.75      -12.84     10.42 o 
  -7   2  20       35.11       45.49     12.60 o 
  -6   2  20      154.87      150.43     16.96 o 
  -5   2  20       84.11       82.05      7.01 o 
  -4   2  20      179.53      168.83      9.18 o 
  -3   2  20      455.42      411.32     10.11 o 
  -2   2  20        0.26        6.22      3.83 o 
  -1   2  20      649.72      639.09     14.38 o 
   0   2  20        0.04       11.64      3.87 o 
   1   2  20       95.96       89.28      5.94 o 
   2   2  20      157.95      162.10      8.28 o 
   3   2  20       88.25       95.09      6.65 o 
   4   2  20       22.42       27.13      4.86 o 
   5   2  20        6.71       11.29      4.78 o 
   6   2  20        7.99       13.99      5.13 o 
   7   2  20        6.35        7.62     13.26 o 
   8   2  20        1.95       11.74      6.31 o 
   9   2  20        1.53        2.30      7.63 o 
  -9   3  20        4.93       -1.04     16.68 o 
  -8   3  20        8.53       17.67      8.07 o 
  -7   3  20        0.01       -6.21      7.44 o 
  -6   3  20      201.88      213.22     11.62 o 
  -5   3  20       38.69       47.60      6.77 o 
  -4   3  20      159.91      145.62      8.12 o 
  -3   3  20      238.38      223.56      8.46 o 
  -2   3  20       56.55       69.95      5.33 o 
  -1   3  20       39.73       32.67      5.28 o 
   0   3  20       20.41       18.46      5.04 o 
   1   3  20        2.02        2.33      4.11 o 
   2   3  20      134.62      123.23      7.58 o 
   3   3  20      318.10      309.07     11.03 o 
   4   3  20      126.64      124.96     10.54 o 
   5   3  20      140.74      146.35     11.54 o 
   6   3  20       92.42       65.19     19.02 o 
   7   3  20      110.87      115.86     11.84 o 
   8   3  20        0.22       14.41      7.69 o 
  -9   4  20       15.99       13.27     18.27 o 
  -8   4  20       68.02       75.64     10.78 o 
  -7   4  20        9.69        9.64     10.94 o 
  -6   4  20       21.43       27.19      6.87 o 
  -5   4  20        0.00        3.58      5.55 o 
  -4   4  20        5.41        8.86      5.01 o 
  -3   4  20      188.63      191.22     10.03 o 
  -2   4  20       45.96       46.82      8.76 o 
  -1   4  20      137.64      125.79      9.18 o 
   0   4  20        1.89       -0.53      4.76 o 
   1   4  20        1.27        0.97      4.37 o 
   2   4  20       51.30       23.86      5.19 o 
   3   4  20        1.95       -2.96      4.68 o 
   4   4  20       58.33       61.96      8.93 o 
   5   4  20      118.34      121.35     11.13 o 
   6   4  20       29.79       34.32      8.51 o 
   7   4  20        0.09       -0.93      7.74 o 
   8   4  20       17.28       10.13      8.75 o 
  -7   5  20        1.43        8.79      7.55 o 
  -6   5  20        1.45        4.97      6.73 o 
  -5   5  20       10.27       16.54     10.57 o 
  -4   5  20       71.45       77.91      8.06 o 
  -3   5  20       61.42       55.35      7.04 o 
  -2   5  20       35.14       34.01      5.86 o 
  -1   5  20       52.12       45.67      6.39 o 
   0   5  20       30.27       28.55      5.63 o 
   1   5  20       21.85       21.91      5.34 o 
   2   5  20       94.89       91.53      7.44 o 
   3   5  20        2.71        8.12      5.57 o 
   4   5  20        0.72       -0.63      6.51 o 
   5   5  20        0.86       14.65     10.90 o 
   6   5  20       12.64       25.11      8.43 o 
  -6   6  20       33.23       52.92      8.49 o 
  -5   6  20        7.43       12.47      7.03 o 
  -4   6  20        0.41        7.75      6.22 o 
  -3   6  20        0.03       -3.01      5.32 o 
  -2   6  20       28.62       21.51      6.37 o 
  -1   6  20       90.02       86.17      8.03 o 
   0   6  20        0.07        0.11      5.34 o 
   1   6  20        2.52        7.23      5.61 o 
   2   6  20        1.79        2.17      5.66 o 
   3   6  20       16.77       10.47      6.11 o 
   4   6  20        2.37        2.28      7.31 o 
   5   6  20       48.17       66.23     10.16 o 
  -2   7  20        3.25        2.40      6.08 o 
  -1   7  20        4.97       12.89      6.40 o 
   0   7  20        1.21        6.25      7.84 o 
   1   7  20       56.64       80.70      8.94 o 
  -9   0  21       21.77       29.95     12.68 o 
  -7   0  21      140.04       96.04     14.50 o 
  -5   0  21      207.75      173.54     16.24 o 
  -3   0  21       54.20       38.88     12.96 o 
  -1   0  21     1314.38     1267.26     23.46 o 
   1   0  21      670.44      670.33     25.83 o 
   3   0  21      165.38      153.93     10.14 o 
   5   0  21      118.96      116.75      8.64 o 
   7   0  21       21.99       18.38      6.49 o 
   9   0  21        7.79       22.06      7.44 o 
 -10   1  21        3.41       10.31      8.84 o 
  -9   1  21       15.10       15.46      8.22 o 
  -8   1  21       30.56       39.47      8.54 o 
  -7   1  21      354.31      309.29     16.04 o 
  -6   1  21      162.60      135.64     18.54 o 
  -5   1  21      118.41      110.40      7.42 o 
  -4   1  21        4.69        6.15      3.51 o 
  -3   1  21      824.51      820.53     13.80 o 
  -2   1  21      292.76      291.84      8.97 o 
  -1   1  21       87.39       93.42      4.83 o 
   0   1  21       14.65       18.17      3.15 o 
   1   1  21       89.02       96.64      5.62 o 
   2   1  21       81.07       96.44      5.11 o 
   3   1  21      141.36      144.31      6.58 o 
   4   1  21      314.26      297.50     22.67 o 
   5   1  21       70.99       76.57      5.46 o 
   6   1  21        4.40        4.68      3.79 o 
   7   1  21        6.29       21.37      4.71 o 
   8   1  21        6.31        5.96      4.77 o 
   9   1  21       24.28       38.56      6.22 o 
 -10   2  21        5.40        5.52      8.37 o 
  -9   2  21        1.71        4.32      7.76 o 
  -8   2  21       17.25       18.55      8.19 o 
  -7   2  21       61.92       51.92     13.11 o 
  -6   2  21      118.16      126.80      8.57 o 
  -5   2  21       76.74       68.39     11.79 o 
  -4   2  21      167.21      160.40      8.83 o 
  -3   2  21      663.02      565.85     36.53 o 
  -2   2  21       15.54       13.59      6.06 o 
  -1   2  21       17.90       25.18      5.16 o 
   0   2  21       84.61       85.30      9.11 o 
   1   2  21      118.96      117.22      6.94 o 
   2   2  21       50.56       48.61      5.41 o 
   3   2  21       60.84       60.63      7.42 o 
   4   2  21       86.55       93.42      6.99 o 
   5   2  21        0.98       -3.29      4.39 o 
   6   2  21       98.83       96.83      7.90 o 
   7   2  21        5.00        9.96      7.05 o 
   8   2  21        4.81       12.05      7.67 o 
   9   2  21       21.58        6.34      8.61 o 
  -9   3  21        8.53       28.37      9.23 o 
  -8   3  21        4.11        3.30      8.37 o 
  -7   3  21       10.57       14.76      6.06 o 
  -6   3  21        0.84        2.17      5.39 o 
  -5   3  21        0.01       -7.35      5.72 o 
  -4   3  21        0.43        1.33      4.91 o 
  -3   3  21       81.36       95.74      6.29 o 
  -2   3  21      122.11      110.55      7.67 o 
  -1   3  21      620.32      621.21     15.71 o 
   0   3  21      241.07      194.75      8.97 o 
   1   3  21      323.21      314.91     11.24 o 
   2   3  21       58.96       48.20      7.79 o 
   3   3  21       72.97       67.64      6.45 o 
   4   3  21      277.11      280.14     20.01 o 
   5   3  21       43.74       45.19      7.64 o 
   6   3  21       77.05       86.48      9.99 o 
   7   3  21       43.41       49.91      8.89 o 
   8   3  21      207.32      224.76     15.57 o 
  -8   4  21        2.43        3.96     14.42 o 
  -7   4  21       18.62       17.98      8.38 o 
  -6   4  21       31.11       23.47      8.34 o 
  -5   4  21       43.36       47.29      7.34 o 
  -4   4  21       30.38       30.88      5.85 o 
  -3   4  21      164.45      190.80     10.43 o 
  -2   4  21      109.90      109.67      8.04 o 
  -1   4  21       55.16       45.11      6.21 o 
   0   4  21        0.50        2.42      4.53 o 
   1   4  21      129.03      119.17      8.17 o 
   2   4  21        0.19        6.04      4.81 o 
   3   4  21        2.56        0.42      6.24 o 
   4   4  21       35.49       47.11      8.83 o 
   5   4  21       29.00       24.86      8.37 o 
   6   4  21        0.84        3.93      7.36 o 
   7   4  21        1.72        3.10      8.44 o 
  -7   5  21       26.26       36.01      7.88 o 
  -6   5  21        5.68        8.62      6.49 o 
  -5   5  21       26.90       32.59      9.32 o 
  -4   5  21       10.75        7.81      5.44 o 
  -3   5  21       61.70       58.86      7.13 o 
  -2   5  21       14.49       12.85      4.97 o 
  -1   5  21      148.40      146.05      9.21 o 
   0   5  21        0.17        2.05      4.83 o 
   1   5  21        2.71        1.63      4.52 o 
   2   5  21        0.06        3.66      5.04 o 
   3   5  21       13.12       14.52      5.71 o 
   4   5  21       19.49       20.24      7.57 o 
   5   5  21       55.89       62.88      9.78 o 
   6   5  21       11.06       13.41      8.02 o 
  -5   6  21        0.62       -6.55      6.36 o 
  -4   6  21       30.49       27.26      6.76 o 
  -3   6  21        0.29        0.81      5.58 o 
  -2   6  21        7.85       11.00      5.66 o 
  -1   6  21       22.70       18.05      5.98 o 
   0   6  21        1.44        5.44      5.34 o 
   1   6  21       20.68       23.24      6.25 o 
   2   6  21        6.68        9.48      7.05 o 
   3   6  21        0.07        6.04      6.25 o 
   4   6  21        6.12       -5.56     17.95 o 
  -1   7  21        1.85        4.36      6.29 o 
   0   7  21       33.89       36.25      7.43 o 
 -10   0  22        0.03       12.92     13.63 o 
  -8   0  22       30.83       28.84     11.17 o 
  -6   0  22        9.25       29.87     10.22 o 
  -4   0  22       79.43       69.13      7.45 o 
  -2   0  22       67.09       75.64      6.74 o 
   0   0  22       49.02       42.17      5.57 o 
   2   0  22       11.24       11.89      4.83 o 
   4   0  22       10.77        5.47      4.83 o 
   6   0  22       16.01       12.01     14.46 o 
   8   0  22        9.58        7.72      6.64 o 
 -10   1  22        0.51        7.98     13.23 o 
  -9   1  22       50.97       42.94      9.72 o 
  -8   1  22       23.83       35.62      8.56 o 
  -7   1  22        0.00       -0.48      6.78 o 
  -6   1  22      100.30      119.69     11.01 o 
  -5   1  22      232.46      234.58     10.49 o 
  -4   1  22       84.29       99.44      5.61 o 
  -3   1  22      349.57      337.55      9.11 o 
  -2   1  22      144.91      139.78      6.12 o 
  -1   1  22       27.12       23.54      3.67 o 
   0   1  22       16.19       22.15      5.68 o 
   1   1  22        0.80        7.73      3.01 o 
   2   1  22      699.44      678.34     17.84 o 
   3   1  22       39.93       40.48      4.17 o 
   4   1  22      219.53      210.96      7.65 o 
   5   1  22       10.17       13.59      7.86 o 
   6   1  22       31.50       35.26      4.83 o 
   7   1  22       89.51       91.60      6.58 o 
   8   1  22        8.59        8.20      4.86 o 
   9   1  22       16.99       15.90      5.66 o 
 -10   2  22        1.42        4.92      9.07 o 
  -9   2  22        1.71        4.88      8.08 o 
  -8   2  22        8.07        7.45     10.82 o 
  -7   2  22       41.31       39.03     16.56 o 
  -6   2  22      118.64      112.06      8.51 o 
  -5   2  22      203.93      179.68     20.29 o 
  -4   2  22        0.68        6.31      4.73 o 
  -3   2  22      337.08      299.80     16.24 o 
  -2   2  22       12.02       13.75      4.62 o 
  -1   2  22      245.67      251.24      9.85 o 
   0   2  22       45.62       46.28      5.41 o 
   1   2  22      186.81      178.88      8.33 o 
   2   2  22      253.00      262.42     10.03 o 
   3   2  22       59.94       57.80      6.08 o 
   4   2  22      104.71      102.31      7.18 o 
   5   2  22        1.02        8.62      9.09 o 
   6   2  22       96.63      107.00      8.22 o 
   7   2  22        9.94       18.50     10.14 o 
   8   2  22       33.25       29.24      8.66 o 
  -9   3  22        1.88       10.05      9.01 o 
  -8   3  22        0.90        9.63      7.43 o 
  -7   3  22        6.95        5.87      5.78 o 
  -6   3  22        7.39       11.09      5.59 o 
  -5   3  22       41.15       45.62      6.55 o 
  -4   3  22        7.41        3.48      7.60 o 
  -3   3  22      133.01      119.07     10.48 o 
  -2   3  22      174.25      159.85      9.01 o 
  -1   3  22        1.76       12.34      4.79 o 
   0   3  22      195.85      204.05      9.47 o 
   1   3  22      383.62      346.45     22.71 o 
   2   3  22       86.43       96.60      7.30 o 
   3   3  22       34.67       35.20      6.43 o 
   4   3  22       28.91       32.45      7.04 o 
   5   3  22        2.83        6.06      8.72 o 
   6   3  22       12.22       20.38      7.48 o 
   7   3  22      146.86      147.17     20.84 o 
   8   3  22        2.20       15.65      8.50 o 
  -8   4  22        0.33       -1.96     10.98 o 
  -7   4  22        1.69        0.87      8.14 o 
  -6   4  22        6.18       14.46      7.86 o 
  -5   4  22       20.04       10.51      5.92 o 
  -4   4  22       28.77       29.48      6.11 o 
  -3   4  22       12.30        4.09      5.12 o 
  -2   4  22        9.75       18.65      5.69 o 
  -1   4  22      289.49      279.07     11.72 o 
   0   4  22      343.23      303.34     21.01 o 
   1   4  22       93.10       75.21      7.39 o 
   2   4  22      178.06      176.41     10.40 o 
   3   4  22        8.98        4.84      5.34 o 
   4   4  22        9.95        9.66      6.72 o 
   5   4  22        0.30        3.07      7.50 o 
   6   4  22        6.34        9.00      7.98 o 
   7   4  22        0.79        3.69      8.13 o 
  -7   5  22       19.78       21.16      9.31 o 
  -6   5  22        2.15        5.58      6.02 o 
  -5   5  22       23.56       27.31      6.75 o 
  -4   5  22       28.86       31.04      6.54 o 
  -3   5  22        0.45        9.14      5.53 o 
  -2   5  22       19.15       20.62      5.83 o 
  -1   5  22       36.38       45.50      7.89 o 
   0   5  22        7.21       14.29      5.48 o 
   1   5  22       29.85       23.40      6.00 o 
   2   5  22      106.81      105.97      8.45 o 
   3   5  22        0.04       -3.73      5.50 o 
   4   5  22        0.05       -5.94      6.32 o 
   5   5  22        7.89        4.18      7.87 o 
   6   5  22       77.13       63.70     14.18 o 
  -5   6  22        0.23        7.67      6.32 o 
  -4   6  22        8.19       10.74      6.31 o 
  -3   6  22        0.42        1.77      5.99 o 
  -2   6  22        0.01        3.50      7.34 o 
  -1   6  22       20.90       27.96      6.49 o 
   0   6  22       11.55       19.42      6.14 o 
   1   6  22        1.88        2.71      5.75 o 
   2   6  22        0.00       -0.74      7.74 o 
   3   6  22       16.74        8.89      6.36 o 
   4   6  22        0.59       10.25      7.76 o 
  -9   0  23        0.48       -3.33     11.01 o 
  -7   0  23        1.42       20.52     10.46 o 
  -5   0  23       41.67       41.87     11.13 o 
  -3   0  23      122.47      105.48     10.14 o 
  -1   0  23      174.53      179.97     11.61 o 
   1   0  23      575.23      554.41     15.96 o 
   3   0  23       70.58       68.28     15.53 o 
   5   0  23       37.42       41.38      6.63 o 
   7   0  23       64.79       93.89      9.57 o 
 -10   1  23        0.10      -10.99     14.90 o 
  -9   1  23        3.42       10.31      8.46 o 
  -8   1  23       24.71       22.12      8.03 o 
  -7   1  23       11.14        6.34      6.86 o 
  -6   1  23       13.67       16.03      5.26 o 
  -5   1  23       12.78        2.03      4.68 o 
  -4   1  23        0.20        3.26      3.76 o 
  -3   1  23      302.51      288.42      8.68 o 
  -2   1  23       29.80       31.97      4.30 o 
  -1   1  23      166.16      176.02      9.49 o 
   0   1  23       11.89       12.33      3.29 o 
   1   1  23       24.90       24.46      3.66 o 
   2   1  23       44.03       50.97      5.30 o 
   3   1  23      216.26      216.14      7.42 o 
   4   1  23       75.66       74.66      5.29 o 
   5   1  23       59.11       62.43      5.17 o 
   6   1  23       56.31       48.92      5.26 o 
   7   1  23       17.11       27.71      5.14 o 
   8   1  23        7.07        4.90      7.64 o 
  -9   2  23        7.71       -3.49      8.38 o 
  -8   2  23       16.16       10.47     10.22 o 
  -7   2  23        4.03       -0.06      9.07 o 
  -6   2  23       14.11       19.61      8.36 o 
  -5   2  23        0.01       -1.31      8.73 o 
  -4   2  23      110.25      111.15      7.91 o 
  -3   2  23      287.37      271.37     10.84 o 
  -2   2  23       24.73       21.44      6.58 o 
  -1   2  23       46.15       44.70      5.68 o 
   0   2  23       10.02        4.07      4.23 o 
   1   2  23        4.89        6.26      4.34 o 
   2   2  23      430.53      446.72     13.23 o 
   3   2  23        6.39        4.45      4.58 o 
   4   2  23        3.05        6.93      7.01 o 
   5   2  23        4.42        7.35      4.86 o 
   6   2  23        2.01        6.99      6.83 o 
   7   2  23       74.36       65.42     13.47 o 
   8   2  23       14.24       11.75      7.71 o 
  -9   3  23        0.50        9.13     10.42 o 
  -8   3  23       36.98       23.24      7.34 o 
  -7   3  23        0.02        1.09      5.56 o 
  -6   3  23        6.38       11.88      6.05 o 
  -5   3  23       66.69       67.91      9.21 o 
  -4   3  23        2.33        9.20      8.03 o 
  -3   3  23       42.62       39.07      9.15 o 
  -2   3  23      286.65      298.03     14.78 o 
  -1   3  23       29.32       30.05      5.61 o 
   0   3  23      119.10      104.63      7.58 o 
   1   3  23       50.61       45.10      6.22 o 
   2   3  23      295.82      241.70     10.72 o 
   3   3  23       92.52       92.23      7.33 o 
   4   3  23       12.06       10.46      6.52 o 
   5   3  23       13.59       15.22      6.91 o 
   6   3  23       43.27       36.76     17.08 o 
   7   3  23       21.32       27.53      8.73 o 
  -8   4  23        7.08       12.98      8.92 o 
  -7   4  23       12.97       30.23      9.10 o 
  -6   4  23        3.33       12.69      8.05 o 
  -5   4  23       70.21       73.47     18.90 o 
  -4   4  23        2.25        3.44      5.78 o 
  -3   4  23        5.89        4.01      5.38 o 
  -2   4  23      146.33      122.16      8.89 o 
  -1   4  23      356.00      362.98     13.41 o 
   0   4  23        3.12        6.74      5.06 o 
   1   4  23      103.26      116.72      8.49 o 
   2   4  23        4.14        8.13      5.06 o 
   3   4  23       32.26       24.17      5.79 o 
   4   4  23       20.37       25.27      7.40 o 
   5   4  23       36.69       33.33      9.00 o 
   6   4  23       11.47       12.66      8.64 o 
   7   4  23        1.34        5.37      8.26 o 
  -6   5  23        5.22       10.94      6.87 o 
  -5   5  23       11.42       13.77      6.37 o 
  -4   5  23        5.56       12.37      5.87 o 
  -3   5  23       61.92       55.26      7.34 o 
  -2   5  23       19.37       22.01      6.49 o 
  -1   5  23      301.66      300.46     13.03 o 
   0   5  23        5.82       -2.56      8.90 o 
   1   5  23       64.75       66.84     15.75 o 
   2   5  23       10.02       12.47      5.84 o 
   3   5  23       20.48       21.44      6.10 o 
   4   5  23        7.54        0.21      6.92 o 
   5   5  23        0.02       10.11      7.95 o 
  -4   6  23       20.77       26.89      7.12 o 
  -3   6  23        0.91       19.08      6.72 o 
  -2   6  23        0.15        2.72     10.77 o 
  -1   6  23       24.89       17.86      6.25 o 
   0   6  23        1.00        9.95      6.13 o 
   1   6  23       12.50        3.71      7.84 o 
   2   6  23        0.44        1.87      6.12 o 
   3   6  23        8.63        9.15      6.10 o 
  -8   0  24       14.14       27.73     11.65 o 
  -6   0  24        0.55        8.72      9.35 o 
  -4   0  24        0.51       -1.12      4.89 o 
  -2   0  24       43.42       52.38     13.91 o 
   0   0  24      196.77      176.45      9.56 o 
   2   0  24       51.32       51.68      6.45 o 
   4   0  24       72.87       82.90      7.65 o 
   6   0  24       22.62       25.57      6.53 o 
   8   0  24        3.74       14.06     18.11 o 
  -9   1  24        6.26       10.43      8.77 o 
  -8   1  24        2.25        1.80      7.51 o 
  -7   1  24        7.90       26.89      8.07 o 
  -6   1  24       10.01       13.66      5.31 o 
  -5   1  24       18.79       21.65      4.52 o 
  -4   1  24      206.57      195.71      7.73 o 
  -3   1  24      163.53      168.22      6.95 o 
  -2   1  24      153.24      151.75      6.93 o 
  -1   1  24      145.72      166.03      8.42 o 
   0   1  24        8.44        7.19      3.25 o 
   1   1  24       20.58       27.17      3.68 o 
   2   1  24        1.37        7.66      4.34 o 
   3   1  24        7.63       14.22      4.61 o 
   4   1  24       47.91       38.62      5.67 o 
   5   1  24        7.64        8.61      4.97 o 
   6   1  24       35.83       40.88      6.44 o 
   7   1  24        2.36        2.86      5.57 o 
   8   1  24        0.99        8.88      6.11 o 
  -9   2  24        9.31       15.10      9.47 o 
  -8   2  24        0.14       -0.75      8.10 o 
  -7   2  24        0.16        7.99      6.35 o 
  -6   2  24       45.71       40.39      6.59 o 
  -5   2  24        1.25       10.31      6.47 o 
  -4   2  24       26.38       27.41      5.53 o 
  -3   2  24        1.90       12.27      5.02 o 
  -2   2  24        0.51        4.08      4.72 o 
  -1   2  24       53.14       52.50      6.04 o 
   0   2  24       11.88       13.67      4.41 o 
   1   2  24       25.36       22.13      4.77 o 
   2   2  24      116.85      143.47      8.26 o 
   3   2  24       78.96       98.06      7.45 o 
   4   2  24        0.46        0.23      5.71 o 
   5   2  24        1.11        1.52      7.61 o 
   6   2  24        0.92       12.85      7.04 o 
   7   2  24        4.69       23.60      7.86 o 
   8   2  24        2.53        2.78      7.65 o 
  -8   3  24       10.25       16.23      6.91 o 
  -7   3  24        0.01        5.21      6.73 o 
  -6   3  24        0.23       11.89      5.86 o 
  -5   3  24        8.76        3.82      8.83 o 
  -4   3  24       21.69       30.37     12.40 o 
  -3   3  24       43.77       44.01     11.57 o 
  -2   3  24       35.04       35.66      9.67 o 
  -1   3  24       71.81       72.24      8.49 o 
   0   3  24        1.62       12.05      6.16 o 
   1   3  24      269.49      247.31     14.86 o 
   2   3  24       38.35       34.63      6.73 o 
   3   3  24       12.51        8.19      6.08 o 
   4   3  24        0.64       -5.72      5.37 o 
   5   3  24        2.48        1.97      7.08 o 
   6   3  24        2.82       -3.81     17.20 o 
   7   3  24       23.18       30.61      8.79 o 
  -7   4  24        0.97      -11.89      7.93 o 
  -6   4  24       42.54       45.73      9.82 o 
  -5   4  24        7.42       13.06      7.81 o 
  -4   4  24       19.28       14.14      6.09 o 
  -3   4  24       24.52       22.07      6.32 o 
  -2   4  24      410.32      411.46     26.83 o 
  -1   4  24       71.59       79.21      7.63 o 
   0   4  24       50.94       42.01      6.30 o 
   1   4  24      110.00      110.75      9.31 o 
   2   4  24        2.08        8.02      7.58 o 
   3   4  24       20.87       24.65      6.21 o 
   4   4  24       20.56       19.02     12.01 o 
   5   4  24        0.81       -2.27      7.69 o 
   6   4  24        2.28        8.95      8.17 o 
  -6   5  24        6.33       27.06     16.96 o 
  -5   5  24       11.29       14.31      7.31 o 
  -4   5  24       11.78       12.73      6.78 o 
  -3   5  24       36.51       25.93      6.51 o 
  -2   5  24       12.14       13.10      5.58 o 
  -1   5  24      141.72      144.87     15.82 o 
   0   5  24      100.27      109.64      8.88 o 
   1   5  24       48.13       39.44      6.94 o 
   2   5  24       48.57       46.29      7.07 o 
   3   5  24        3.27       -1.38      5.45 o 
   4   5  24        2.91       -9.22      7.46 o 
   5   5  24        6.73       19.99      8.92 o 
  -4   6  24        0.42        2.80      6.17 o 
  -3   6  24       41.69       71.01      8.96 o 
  -2   6  24       12.62       18.53      6.98 o 
  -1   6  24        6.39        7.83      6.22 o 
   0   6  24        1.92        5.41      5.94 o 
   1   6  24        1.75       13.45      6.37 o 
   2   6  24        9.54       15.75     11.53 o 
  -9   0  25       26.97       21.16     12.92 o 
  -7   0  25       92.60       88.59     15.06 o 
  -5   0  25        1.60       16.91      6.10 o 
  -3   0  25       13.62       13.88      5.54 o 
  -1   0  25      187.84      192.20     15.65 o 
   1   0  25      303.30      301.82     12.39 o 
   3   0  25       18.88       26.43      5.82 o 
   5   0  25       75.07       84.60      8.24 o 
   7   0  25       16.70        9.79      6.87 o 
  -9   1  25       23.43       29.08     14.74 o 
  -8   1  25        1.08        2.89     12.60 o 
  -7   1  25       46.98       40.43      6.74 o 
  -6   1  25       64.78       65.46     13.22 o 
  -5   1  25      514.79      471.34     12.07 o 
  -4   1  25      140.27      120.84      6.52 o 
  -3   1  25       47.70       56.45      4.96 o 
  -2   1  25      106.80      133.46      8.12 o 
  -1   1  25      392.66      410.66     13.67 o 
   0   1  25       31.31       18.09      4.81 o 
   1   1  25       20.87       19.58      5.08 o 
   2   1  25       23.65       24.84      5.03 o 
   3   1  25       53.52       61.08      6.18 o 
   4   1  25       30.86       35.58      5.99 o 
   5   1  25        2.02        5.06      5.11 o 
   6   1  25       26.09       22.08      8.04 o 
   7   1  25       16.75       24.64      6.66 o 
   8   1  25        1.08        7.75      6.69 o 
  -9   2  25       15.57       29.73     13.83 o 
  -8   2  25        2.03       14.07      7.03 o 
  -7   2  25        0.49        3.65      5.46 o 
  -6   2  25       26.52       24.40      5.89 o 
  -5   2  25      139.70      132.24      8.84 o 
  -4   2  25       12.47        4.92      6.00 o 
  -3   2  25       49.44       46.50      6.22 o 
  -2   2  25       88.68       82.47      8.37 o 
  -1   2  25       55.09       51.71      6.01 o 
   0   2  25       75.00       81.04      6.70 o 
   1   2  25       14.67       15.95      5.85 o 
   2   2  25      119.16      130.06      8.15 o 
   3   2  25      199.52      198.89      9.93 o 
   4   2  25        4.82       10.23      7.82 o 
   5   2  25        7.60       14.99      7.27 o 
   6   2  25       40.68       62.13     19.02 o 
   7   2  25        1.53       10.76      8.03 o 
  -8   3  25       38.15       67.97      8.79 o 
  -7   3  25       13.74        9.65      6.59 o 
  -6   3  25        1.48       -1.33      6.64 o 
  -5   3  25        0.04       -5.53      6.74 o 
  -4   3  25        0.10        8.63      7.09 o 
  -3   3  25        0.92       10.40      6.48 o 
  -2   3  25       11.72        8.57      6.44 o 
  -1   3  25        0.04        3.55      6.03 o 
   0   3  25      174.35      194.09     12.21 o 
   1   3  25        0.11        9.84      6.01 o 
   2   3  25        0.23        2.20      8.24 o 
   3   3  25        5.24       13.12      6.59 o 
   4   3  25       29.75       43.04      9.91 o 
   5   3  25        0.34        9.17     19.85 o 
   6   3  25       50.00       48.66      9.31 o 
   7   3  25       34.19       35.43      9.15 o 
  -7   4  25        2.17       -7.73      7.36 o 
  -6   4  25        5.21       -2.03      7.51 o 
  -5   4  25       61.69       70.33     17.27 o 
  -4   4  25       49.10       51.13     15.61 o 
  -3   4  25       13.38        8.02      5.83 o 
  -2   4  25        0.46        7.84      5.90 o 
  -1   4  25        3.71        4.61      5.50 o 
   0   4  25       88.05       79.06      9.97 o 
   1   4  25        9.87       20.14      5.94 o 
   2   4  25        0.53       -1.51      4.82 o 
   3   4  25        6.35        3.32      8.12 o 
   4   4  25        0.93       -0.48     15.41 o 
   5   4  25       12.67       12.69      8.51 o 
   6   4  25        4.13        1.62      7.65 o 
  -6   5  25        3.88       10.96     12.04 o 
  -5   5  25        3.68        1.83      6.86 o 
  -4   5  25        4.76        5.70      6.00 o 
  -3   5  25        0.75       -2.74      5.72 o 
  -2   5  25       77.76       65.85      8.24 o 
  -1   5  25      310.65      306.70     13.65 o 
   0   5  25       50.32       41.66      7.14 o 
   1   5  25        7.18        1.19      7.30 o 
   2   5  25       21.96       16.94      6.37 o 
   3   5  25       10.90        6.07      9.35 o 
   4   5  25        7.68       -5.11      7.59 o 
  -3   6  25       13.23       15.84      7.01 o 
  -2   6  25        5.37       18.88      7.04 o 
  -1   6  25       64.93       73.86      8.63 o 
   0   6  25        0.55       -8.38      5.59 o 
   1   6  25       56.82       48.32      7.67 o 
  -8   0  26        0.36       -0.71     11.33 o 
  -6   0  26        0.09        4.16      6.42 o 
  -4   0  26       19.89       23.19      5.90 o 
  -2   0  26      579.15      586.21     17.82 o 
   0   0  26      118.28      110.34      8.36 o 
   2   0  26       33.25       42.71      6.47 o 
   4   0  26       24.92       36.91     12.08 o 
   6   0  26       72.70       86.09      9.08 o 
  -9   1  26        3.40       16.24      9.41 o 
  -8   1  26        0.77       15.15      8.49 o 
  -7   1  26        7.99        7.83      6.16 o 
  -6   1  26        0.47        6.91      4.40 o 
  -5   1  26       30.38       30.37      8.92 o 
  -4   1  26       89.01      102.71      7.95 o 
  -3   1  26        0.67       -3.31      4.31 o 
  -2   1  26       20.07       19.79      5.02 o 
  -1   1  26      143.85      162.08      8.84 o 
   0   1  26       84.41       75.44      6.52 o 
   1   1  26      123.56      130.95      8.11 o 
   2   1  26        2.90       -0.58      4.45 o 
   3   1  26       41.01       38.28      5.70 o 
   4   1  26       34.96       28.29      5.88 o 
   5   1  26        8.01       14.80      5.43 o 
   6   1  26       20.89       31.69      6.50 o 
   7   1  26       19.25       12.64      9.05 o 
  -8   2  26        5.16       10.49      6.61 o 
  -7   2  26       66.29       57.99      7.61 o 
  -6   2  26        1.41        2.53      5.67 o 
  -5   2  26       44.48       45.43      9.54 o 
  -4   2  26        1.96       13.87      6.54 o 
  -3   2  26      244.14      239.33     10.84 o 
  -2   2  26       21.61       25.64      6.31 o 
  -1   2  26      226.30      221.93     13.64 o 
   0   2  26       16.45       22.82      5.32 o 
   1   2  26        7.88        7.51      4.92 o 
   2   2  26        4.84        8.97      5.21 o 
   3   2  26       92.16       91.88     10.86 o 
   4   2  26        2.80        8.43      7.71 o 
   5   2  26       86.12      112.66     11.17 o 
   6   2  26        2.65       18.58      7.62 o 
   7   2  26       22.67       26.62      8.37 o 
  -8   3  26        0.00       -3.28      8.40 o 
  -7   3  26        4.68        8.07     10.98 o 
  -6   3  26       18.84       32.17     14.50 o 
  -5   3  26       18.12       39.92      8.55 o 
  -4   3  26        3.49        7.61      7.41 o 
  -3   3  26        0.17        5.22      6.71 o 
  -2   3  26       47.74       27.97      9.35 o 
  -1   3  26       32.18       35.92      8.16 o 
   0   3  26       22.33       25.27     13.27 o 
   1   3  26        3.50       -2.07      5.25 o 
   2   3  26        2.33       -5.22      5.92 o 
   3   3  26       64.35       63.91      9.25 o 
   4   3  26       19.39       21.27      7.59 o 
   5   3  26        9.46        4.46      7.51 o 
   6   3  26        3.40        9.38     11.53 o 
  -7   4  26        7.90       15.37      9.23 o 
  -6   4  26        7.54        4.57      8.49 o 
  -5   4  26        0.02       17.27      9.24 o 
  -4   4  26        3.29       15.85      7.86 o 
  -3   4  26        1.61        6.74      7.19 o 
  -2   4  26       11.47        5.19      7.09 o 
  -1   4  26       22.74       21.23      6.31 o 
   0   4  26       12.59       24.12      6.20 o 
   1   4  26       16.99       15.50      9.96 o 
   2   4  26        0.11       -2.54      5.32 o 
   3   4  26        0.01       -1.20      7.63 o 
   4   4  26       17.35       16.01      7.96 o 
   5   4  26        2.25       -7.91      7.62 o 
  -5   5  26       15.84       26.00     10.46 o 
  -4   5  26       10.36       19.39      7.10 o 
  -3   5  26        3.16       -7.85      9.42 o 
  -2   5  26       35.76       23.67      7.12 o 
  -1   5  26       30.76       39.01      7.30 o 
   0   5  26      152.89      143.12     10.22 o 
   1   5  26       18.07       15.23      6.50 o 
   2   5  26        6.46       12.92      6.41 o 
   3   5  26        7.38       14.74      8.43 o 
   4   5  26       12.07       -4.98      7.77 o 
  -9   0  27        0.92       -5.55     13.63 o 
  -7   0  27       11.40       10.89     11.73 o 
  -5   0  27        5.89       19.72      6.97 o 
  -3   0  27       96.59      112.69      9.17 o 
  -1   0  27      796.20      855.02     21.55 o 
   1   0  27      149.45      171.07     16.76 o 
   3   0  27       60.70       52.07      7.20 o 
   5   0  27      100.07       99.50      9.24 o 
   7   0  27       17.36       32.49     14.50 o 
  -8   1  27        0.30       -2.60      6.28 o 
  -7   1  27       38.33       48.79      7.18 o 
  -6   1  27      153.42      147.31      9.75 o 
  -5   1  27        4.22       15.35      5.50 o 
  -4   1  27       15.33       22.67      5.74 o 
  -3   1  27        8.70       11.60      4.96 o 
  -2   1  27       46.45       45.19      6.02 o 
  -1   1  27      687.97      670.61     21.84 o 
   0   1  27        3.02        1.08      6.86 o 
   1   1  27       75.39       93.29     11.38 o 
   2   1  27       75.67       87.63      7.22 o 
   3   1  27       54.65       67.02      7.01 o 
   4   1  27        0.01       -3.56      4.74 o 
   5   1  27       10.66       25.91      5.93 o 
   6   1  27       24.62       30.49      6.61 o 
   7   1  27        0.24       -4.47      6.22 o 
  -8   2  27        0.15        9.19      6.55 o 
  -7   2  27        0.23       10.19      8.49 o 
  -6   2  27       23.77       36.97      6.89 o 
  -5   2  27        0.28        4.02      5.26 o 
  -4   2  27       44.88       56.94      7.08 o 
  -3   2  27        9.08       16.30      5.50 o 
  -2   2  27        8.47       10.67      6.85 o 
  -1   2  27      138.80      140.63     13.95 o 
   0   2  27      351.29      378.16     22.23 o 
   1   2  27       13.79       15.49      5.39 o 
   2   2  27       36.29       38.80     10.26 o 
   3   2  27       48.19       45.59      8.03 o 
   4   2  27       18.24        4.58     11.69 o 
   5   2  27       13.79       27.91      7.36 o 
   6   2  27       10.77       15.10      7.57 o 
  -7   3  27        0.19        0.51      8.40 o 
  -6   3  27       19.04       16.69     10.10 o 
  -5   3  27        2.19       -0.88      6.75 o 
  -4   3  27       37.02       49.24      8.83 o 
  -3   3  27        8.18       14.07      9.55 o 
  -2   3  27       24.43       27.72      7.25 o 
  -1   3  27       16.74       22.57      7.08 o 
   0   3  27       89.28       89.46      9.45 o 
   1   3  27       23.72       18.04     11.97 o 
   2   3  27        0.54        9.34      6.86 o 
   3   3  27       33.99       47.20      8.48 o 
   4   3  27       13.36        9.82      6.58 o 
   5   3  27        0.01       -2.29      7.40 o 
   6   3  27       17.65       26.37      8.55 o 
  -6   4  27        0.91       14.93      8.81 o 
  -5   4  27       88.20      101.80     12.06 o 
  -4   4  27       10.14        9.68      9.47 o 
  -3   4  27        1.64        1.24      7.06 o 
  -2   4  27        6.56       -6.64      6.67 o 
  -1   4  27        5.81        1.74      6.85 o 
   0   4  27       70.78       64.24      7.46 o 
   1   4  27        9.48       12.38      8.04 o 
   2   4  27       15.41        8.57     12.24 o 
   3   4  27        7.52        1.23      7.34 o 
   4   4  27        1.59        1.29      7.77 o 
   5   4  27        0.33       -0.95      8.38 o 
  -4   5  27        1.20       -4.75      6.41 o 
  -3   5  27        0.57        8.17      6.67 o 
  -2   5  27       14.89       17.04      7.51 o 
  -1   5  27       26.95       31.97      7.32 o 
   0   5  27        4.18        2.82      6.16 o 
   1   5  27       52.01       45.03      7.49 o 
   2   5  27        0.77       -3.00      6.00 o 
   3   5  27       48.11       40.07      9.98 o 
  -8   0  28        4.14       18.41      8.35 o 
  -6   0  28      199.46      190.16     20.84 o 
  -4   0  28       47.45       53.60      7.91 o 
  -2   0  28       40.88       47.53      8.08 o 
   0   0  28        0.46        8.54      5.33 o 
   2   0  28        0.95        5.31      5.39 o 
   4   0  28      131.47      135.85     10.30 o 
   6   0  28       14.60       17.04     11.57 o 
  -8   1  28       15.74       22.99      7.41 o 
  -7   1  28       21.20       29.06      6.97 o 
  -6   1  28       69.32       86.02      9.12 o 
  -5   1  28       92.84       92.92      8.13 o 
  -4   1  28        3.55        5.48      5.13 o 
  -3   1  28        4.85        4.85      5.06 o 
  -2   1  28       57.98       61.47      7.23 o 
  -1   1  28       70.90       97.75      7.35 o 
   0   1  28       53.59       57.52      6.41 o 
   1   1  28        0.99       13.24      5.22 o 
   2   1  28        0.67       -1.65      4.72 o 
   3   1  28       26.67       25.28      5.56 o 
   4   1  28        2.70        1.71      5.09 o 
   5   1  28        1.59        5.20      6.62 o 
   6   1  28       33.47       46.58      7.36 o 
  -8   2  28       16.97       24.58     15.19 o 
  -7   2  28        7.49       18.89      8.28 o 
  -6   2  28       11.43        8.14      6.00 o 
  -5   2  28       20.38       23.41      6.40 o 
  -4   2  28        8.18       18.46      6.97 o 
  -3   2  28      227.75      228.54     14.53 o 
  -2   2  28        0.00        1.06      4.94 o 
  -1   2  28        1.39        7.38      4.81 o 
   0   2  28       51.28       54.61      7.76 o 
   1   2  28       40.59       43.86      9.59 o 
   2   2  28        0.94        4.33      6.27 o 
   3   2  28       50.43       54.95      8.50 o 
   4   2  28        0.47       -5.94     10.26 o 
   5   2  28        1.19        7.39      7.09 o 
   6   2  28        0.13       12.26     13.79 o 
  -7   3  28        7.10       10.01      8.34 o 
  -6   3  28        3.01        7.62      8.35 o 
  -5   3  28        0.39        4.79     10.10 o 
  -4   3  28       19.35       25.63      8.32 o 
  -3   3  28       29.54       22.74      7.50 o 
  -2   3  28        3.47       10.95      6.63 o 
  -1   3  28       21.64       27.05      6.94 o 
   0   3  28       13.76       17.41      7.96 o 
   1   3  28       22.50       29.90      7.69 o 
   2   3  28      132.57      124.05     11.08 o 
   3   3  28       44.74       35.13      8.22 o 
   4   3  28        1.51       -4.75      7.21 o 
   5   3  28        6.05        8.93      7.75 o 
  -6   4  28        4.03        0.65      8.86 o 
  -5   4  28        3.84       16.20      8.88 o 
  -4   4  28        0.14       -3.90      7.65 o 
  -3   4  28        3.34       10.57      7.24 o 
  -2   4  28        2.13       -5.11      7.02 o 
  -1   4  28       11.89       15.72      7.68 o 
   0   4  28       76.09       86.28     20.56 o 
   1   4  28       31.56       30.71      8.52 o 
   2   4  28       30.45       20.63      8.10 o 
   3   4  28       16.11       12.43      9.67 o 
   4   4  28       20.69        8.41      8.13 o 
  -3   5  28        8.93       13.73      7.02 o 
  -2   5  28        8.11       11.54     11.22 o 
  -1   5  28       20.74       18.23      6.68 o 
   0   5  28        5.87       13.97      6.17 o 
   1   5  28      205.41      219.78     17.96 o 
   2   5  28        2.99        6.22      8.30 o 
  -7   0  29        3.01        4.01      7.59 o 
  -5   0  29      150.05      179.96     12.10 o 
  -3   0  29       32.12       28.40      6.93 o 
  -1   0  29       59.57       71.32      8.13 o 
   1   0  29      112.80      141.05     16.01 o 
   3   0  29       66.17       65.38     12.92 o 
   5   0  29       10.76       20.44     12.68 o 
  -8   1  29        0.15        6.40      7.61 o 
  -7   1  29        6.67       12.88      7.95 o 
  -6   1  29        3.36       15.69      6.06 o 
  -5   1  29       14.98       29.14      6.62 o 
  -4   1  29       12.07       10.36      5.55 o 
  -3   1  29        0.28        0.92      5.27 o 
  -2   1  29       68.33       69.42      7.37 o 
  -1   1  29        3.56       19.86      5.50 o 
   0   1  29       17.75       18.89      5.63 o 
   1   1  29       79.09       83.48      7.49 o 
   2   1  29        2.24        6.10      4.99 o 
   3   1  29       20.41       22.17      7.96 o 
   4   1  29        2.36        6.42      5.43 o 
   5   1  29        7.64       11.33      5.88 o 
   6   1  29        1.42       15.64      6.13 o 
  -7   2  29       10.62       13.29      6.96 o 
  -6   2  29        0.19       17.79      6.56 o 
  -5   2  29        2.87       16.36      7.87 o 
  -4   2  29       15.83       20.37      5.77 o 
  -3   2  29       61.39       70.76      7.50 o 
  -2   2  29        3.16        2.06      9.49 o 
  -1   2  29        3.25        3.54      6.24 o 
   0   2  29       21.10       24.17      6.95 o 
   1   2  29       50.25       45.61      7.95 o 
   2   2  29      120.77      135.37     11.45 o 
   3   2  29       21.43       29.62      7.93 o 
   4   2  29        0.27       16.05      8.44 o 
   5   2  29       15.72       12.41      7.59 o 
   6   2  29       10.85       28.38      8.30 o 
  -6   3  29        6.46        8.46      8.47 o 
  -5   3  29       10.34       14.61      7.84 o 
  -4   3  29        3.65       11.19      7.88 o 
  -3   3  29        3.67       13.97      7.00 o 
  -2   3  29       10.42       10.31      6.81 o 
  -1   3  29        8.08        4.60      6.93 o 
   0   3  29        4.17        5.24      6.25 o 
   1   3  29        2.34        2.68      6.51 o 
   2   3  29       16.53       21.81      7.69 o 
   3   3  29        7.29        8.36     14.86 o 
   4   3  29       71.41       64.01      9.71 o 
   5   3  29       11.93       16.15      8.84 o 
  -5   4  29       31.25       44.31     10.59 o 
  -4   4  29        0.00        4.02      8.40 o 
  -3   4  29       53.01       45.09     10.46 o 
  -2   4  29        1.22       -1.51      7.37 o 
  -1   4  29       48.80       31.44      7.80 o 
   0   4  29        3.14        4.46      7.23 o 
   1   4  29        1.75        6.50      8.28 o 
   2   4  29       24.92       49.85      9.17 o 
   3   4  29        0.76       -3.10     10.82 o 
  -2   5  29        0.93       18.84      8.29 o 
  -1   5  29        0.18       -3.96      6.23 o 
   0   5  29       39.99       27.62      7.29 o 
  -6   0  30       41.71       47.29      8.62 o 
  -4   0  30        0.62        9.17      8.80 o 
  -2   0  30      201.58      185.19     18.46 o 
   0   0  30        8.31        6.66     10.62 o 
   2   0  30        5.00        0.71      9.51 o 
   4   0  30       13.94        8.48     12.04 o 
   6   0  30        8.83        9.19     11.57 o 
  -7   1  30       30.98       45.97      7.84 o 
  -6   1  30       11.61        8.82      6.24 o 
  -5   1  30        6.85        6.12      5.86 o 
  -4   1  30        5.56        8.15      5.71 o 
  -3   1  30        3.92        9.69      7.12 o 
  -2   1  30        0.68       11.37      5.48 o 
  -1   1  30        5.70        3.52      5.00 o 
   0   1  30       10.53       24.58      5.60 o 
   1   1  30      137.23      131.55      9.40 o 
   2   1  30       36.18       32.91      6.32 o 
   3   1  30       58.82       60.46      7.22 o 
   4   1  30       23.99       24.70      6.50 o 
   5   1  30       24.77       24.31      6.49 o 
  -7   2  30        0.52        8.52     10.36 o 
  -6   2  30        2.11        7.68      6.53 o 
  -5   2  30        1.30        5.44      6.11 o 
  -4   2  30        5.13        7.56      5.79 o 
  -3   2  30       71.52       83.18      7.81 o 
  -2   2  30        0.07        4.63      6.13 o 
  -1   2  30        0.09       -2.10      6.28 o 
   0   2  30        0.00        1.54      6.59 o 
   1   2  30        2.37        9.03      7.81 o 
   2   2  30      116.21      143.46     12.84 o 
   3   2  30       46.67       76.23     11.57 o 
   4   2  30        4.00        0.51      7.28 o 
   5   2  30        0.20        4.21      7.56 o 
  -6   3  30        6.28       16.63      8.78 o 
  -5   3  30        0.57       -1.89      8.99 o 
  -4   3  30        0.05        7.14      8.84 o 
  -3   3  30        1.17       11.93      7.10 o 
  -2   3  30       10.76       13.79      6.86 o 
  -1   3  30       17.32       19.15      7.27 o 
   0   3  30        2.69       16.57      6.89 o 
   1   3  30        0.68        9.90      7.18 o 
   2   3  30        2.66       10.56      7.52 o 
   3   3  30       20.43       17.35      7.73 o 
   4   3  30        2.90       13.82     16.36 o 
  -4   4  30        4.78        4.65      8.18 o 
  -3   4  30        5.84        7.66      7.95 o 
  -2   4  30       32.46       37.94      9.39 o 
  -1   4  30        6.20        8.26      7.76 o 
   0   4  30       15.76        8.65     16.48 o 
   1   4  30       38.88       44.10      9.14 o 
   2   4  30       70.55       87.36     11.23 o 
   3   4  30        0.49        8.21     10.86 o 
  -7   0  31       60.67       75.84     17.27 o 
  -5   0  31       38.22        8.08     11.41 o 
  -3   0  31       97.97      110.46     16.64 o 
  -1   0  31        7.89       16.24      9.98 o 
   1   0  31      390.73      416.18     27.81 o 
   3   0  31        4.54       -7.77     10.14 o 
   5   0  31        2.12        4.52     11.33 o 
  -7   1  31       29.22       39.61      8.01 o 
  -6   1  31       16.52       19.01      6.88 o 
  -5   1  31        4.22        4.65      6.11 o 
  -4   1  31        1.18        6.61      5.85 o 
  -3   1  31       32.37       29.21      8.24 o 
  -2   1  31        3.95        3.78      5.27 o 
  -1   1  31        0.99        6.17      5.15 o 
   0   1  31       16.13       21.75      5.96 o 
   1   1  31      110.67      115.23      9.28 o 
   2   1  31        3.48        4.63      5.46 o 
   3   1  31      141.75      175.68     10.27 o 
   4   1  31       10.55       24.89      6.59 o 
   5   1  31        6.54       12.99      7.79 o 
  -6   2  31       31.38       48.91      8.18 o 
  -5   2  31        1.14       -8.92      5.95 o 
  -4   2  31        5.20       11.74      9.73 o 
  -3   2  31       50.37       47.24      9.03 o 
  -2   2  31        4.11       -6.32      6.89 o 
  -1   2  31        0.74        5.22      6.48 o 
   0   2  31        3.23       12.08      7.12 o 
   1   2  31       22.75       11.77      7.43 o 
   2   2  31       16.92       32.14      7.88 o 
   3   2  31        5.39        7.17      8.80 o 
   4   2  31        0.30       15.76      8.46 o 
  -5   3  31        3.50        6.32      8.57 o 
  -4   3  31        4.90        4.36      7.50 o 
  -3   3  31        0.61       -9.02      6.46 o 
  -2   3  31       34.47       51.16      9.22 o 
  -1   3  31        5.87       14.91      8.84 o 
   0   3  31        3.01        3.13      6.89 o 
   1   3  31       11.97       14.28      7.76 o 
   2   3  31        3.23       12.88      7.72 o 
   3   3  31        3.69       10.36      7.78 o 
  -3   4  31       30.36       43.04      9.99 o 
  -2   4  31        1.09        1.48      7.75 o 
  -1   4  31        3.32       11.93      9.27 o 
   0   4  31        0.25        8.53      7.71 o 
   1   4  31        0.65        3.10      7.59 o 
  -6   0  32        6.70       -2.06     13.15 o 
  -4   0  32        9.16       19.89     11.41 o 
  -2   0  32       20.32       28.69     11.09 o 
   0   0  32      193.17      179.17     18.94 o 
   2   0  32       93.72      122.98     18.23 o 
   4   0  32        0.01      -12.84     10.38 o 
  -6   1  32       14.69       15.83      8.29 o 
  -5   1  32        0.12       -2.73      7.15 o 
  -4   1  32        4.54        9.38      5.80 o 
  -3   1  32       16.26       18.64     11.32 o 
  -2   1  32        0.49       15.54      5.66 o 
  -1   1  32       95.25       97.45      7.79 o 
   0   1  32       27.99       40.60      6.56 o 
   1   1  32       37.57       48.98      6.87 o 
   2   1  32       12.95       23.10      6.50 o 
   3   1  32        1.31       17.31      7.23 o 
   4   1  32        1.09       11.38      8.00 o 
  -5   2  32        8.09       -0.24      7.73 o 
  -4   2  32        6.14       12.78      7.39 o 
  -3   2  32        3.88        6.34      9.27 o 
  -2   2  32        0.28       13.25      7.10 o 
  -1   2  32       90.06       93.52     10.17 o 
   0   2  32        0.22        2.01      7.02 o 
   1   2  32       75.19       79.72     10.22 o 
   2   2  32        1.58        1.10      7.23 o 
   3   2  32        0.89       -1.28      7.12 o 
   4   2  32        0.36        3.58      8.03 o 
  -4   3  32        0.10        3.61      8.91 o 
  -3   3  32        4.57       18.17      8.19 o 
  -2   3  32        1.64        7.71      7.50 o 
  -1   3  32       43.31       43.31      9.17 o 
   0   3  32        0.03       -3.45      7.35 o 
   1   3  32       10.57        5.50     18.42 o 
   2   3  32        2.29       16.19      7.73 o 
  -1   4  32        5.38       11.50     12.44 o 
  -5   0  33       56.16       70.05     16.88 o 
  -3   0  33        3.02       12.36     13.31 o 
  -1   0  33       27.78       16.32     10.06 o 
   1   0  33      395.18      468.09     30.11 o 
   3   0  33        2.51       -0.79     12.68 o 
  -5   1  33        0.11        0.85      6.55 o 
  -4   1  33        4.06        7.43      6.22 o 
  -3   1  33       12.65       22.85     10.00 o 
  -2   1  33       32.79       46.70      7.07 o 
  -1   1  33       13.59       30.27      6.26 o 
   0   1  33       17.08       26.66      6.45 o 
   1   1  33       11.08       26.64      8.76 o 
   2   1  33       90.25      111.55     12.47 o 
   3   1  33        0.52       13.95     12.28 o 
  -5   2  33        0.08       -4.95      7.73 o 
  -4   2  33       16.80       14.30      7.80 o 
  -3   2  33        1.52        0.38      6.90 o 
  -2   2  33        4.92       15.07     13.27 o 
  -1   2  33       27.24       31.83      8.29 o 
   0   2  33       17.04       23.00      8.00 o 
   1   2  33        0.84        0.92      7.56 o 
   2   2  33       47.41       55.71      9.54 o 
   3   2  33        2.79       -2.62     13.83 o 
  -3   3  33       17.34       26.59      8.47 o 
  -2   3  33        5.06       15.55      7.94 o 
  -1   3  33        0.00       19.20      7.84 o 
   0   3  33        1.29        5.57      8.84 o 
   1   3  33        2.01       -1.03      7.21 o 
  -4   0  34       36.32       58.56     15.85 o 
  -2   0  34        0.04        8.56     10.94 o 
   0   0  34      107.64      110.86     16.40 o 
   2   0  34       95.24      150.64     19.89 o 
  -4   1  34       18.48       24.25     18.58 o 
  -3   1  34        2.15       11.12      8.37 o 
  -2   1  34       11.58       20.86     13.23 o 
  -1   1  34        4.26       19.06      7.95 o 
   0   1  34        3.25       30.82     10.26 o 
   1   1  34        3.93        8.79      8.54 o 
   2   1  34        0.04       23.06     12.60 o 
   3   1  34       22.88       36.06     14.50 o 
  -4   2  34        1.06        0.15      8.09 o 
  -3   2  34        7.39       14.16      7.96 o 
  -2   2  34        4.98        9.83      7.46 o 
  -1   2  34       48.32       60.29      9.45 o 
   0   2  34        3.09       11.78      7.49 o 
   1   2  34        1.69       -3.89      7.62 o 
   2   2  34       31.32       39.37      9.06 o 
  -3   0  35        0.02      -16.01     12.20 o 
  -1   0  35       11.81       18.38     11.81 o 
   1   0  35        0.13       31.70     12.76 o 
  -3   1  35       34.53       49.69     10.51 o 
  -2   1  35        2.00        4.61      8.43 o 
  -1   1  35        0.18       21.01      8.84 o 
   0   1  35       40.17       42.79     10.86 o 
   1   1  35        1.13       -6.18     11.81 o 
  -2   2  35       14.25       26.50      8.60 o 
  -1   2  35       13.99       11.43      7.65 o 
   0   2  35        0.49       -5.22      7.62 o 
  -2   0  36        1.63       17.35     11.57 o 
   0   0  36        0.03       16.48     12.28 o 
                                                 
